# Supplementary material for: Genome evolution in Reptilia: in silico chicken mapping of 12,000 BAC-end sequences from two reptiles and a basal bird
Source: BMC Genomics. 2009 Jul 14;10(Suppl 2):S8. doi: 10.1186/1471-2164-10-S2-S8 (PMC2966332; doi:10.1186/1471-2164-10-S2-S8)
Supplement: Additional file 2 — Spreadsheet listing inferred gene contents of alligator, turtle and emu BACs with high quality paired hits to chicken chromosomes [file 1471-2164-10-S2-S8-S2.xls]

## Sheet: Alligator
Alligator - Good hits using Blastn
genbank ID	# hits	length	Position	e-value F	length hit F	start position F	e-value R	length hit R	start position R	comments	link pdf
LQCYJ92	1	68814	chr1	1.70286e-23	121	94449504	4.43305e-33	193	94380690	Eph receptor A6 (EPHA6)	hgt_genome_5c16_2e7780.pdf
LQCYA07	1	30868	chr5	1.88821e-32	225	45970449	5.0863e-08	112	46001317	hgt_genome_27dc_2f98b0.pdf	hgt_genome_27dc_2f98b0.pdf
LQCYI60	2	50535	chr1	0	182	144010508	4.33256e-30	173	144060661	144039358-144039558 D26321.1 very conserved across vertebrate	hgt_genome_65c3_2e9410.pdf
			chr1	0	153	144009744	4.33256e-30	173	144060661
LQCYE55	1	32315	chr4	0	495	48043024	1.47213e-23	90	48075339	some very conserved portion	hgt_genome_c7d_2f33a0.pdf
LQCYG14	1	58377	chr4	2.42825e-16	70	36318996	5.92411e-38	142	36260619	LOC422515 (similar to Protein FAM13A1)	hgt_genome_e77_2f3b90.pdf
LQCY844	1	57969	chr5	1.47916e-17	80	9841527	0	243	9899496	LOC423037 (similar to JAW1-related protein isoform a; inositol 1,4,5-triphosphate-associated cGMP kinase substrate; IP3R-associated cGMP kinase substrate); XLKD1 (extracellular link domain containing 1); RNF141 (ring finger protein 141); LOC423041 (similar to AMP deaminase 3 (AMP deaminase isoform E) (Erythrocyte AMP deaminase))	hgt_genome_2d0e_2faed0.pdf
LQCYF40	1	100760	chr9	9.84599e-16	117	1620547	4.9662e-42	145	1721307	PPP2R3A (protein phosphatase 2 (formerly 2A), regulatory subunit B'', alpha); LOC429119 (similar to hypothetical protein FLJ10546); LOC768706 (similar to MGC68650 protein); LOC424735 (similar to Cohesin subunit SA-1 (Stromal antigen 1) (SCC3 homolog 1))	hgt_genome_4767_3025e0.pdf
LQCYD21	2	47382	chr10	0	290	8848944	9.38753e-16	57	8896152	RFXDC2 (regulatory factor X domain containing 2); LOC415406 (similar to E3 ubiquitin-protein ligase Nedd-4)	hgt_genome_4cc0_304ff0.pdf
			chr10	6.60112e-32	216	8848596	9.38753e-16	57	8896152
LQCYH14	1	65112	chr5	4.21844e-27	156	31289406	5.77279e-41	115	31354518	LOC423281 (similar to membrane protein, palmitoylated 5; MAGUK p55 subfamily member 5; stardust (Drosophila)); LOC423282 (similar to chromosome 14 open reading frame 54); GPHN (gephyrin)	hgt_genome_2df4_2fb980.pdf
LQCYB29	2	40851.5	chr19	8.81991e-16	100	7298043	0	217	7256936	CHC (clathrin heavy-chain); PTRH2 (peptidyl-tRNA hydrolase 2); TMEM49 (transmembrane protein 49)	hgt_genome_5303_307f40.pdf
			chr19	8.81991e-16	100	7298043	1.51172e-14	86	7257447
LQCY520	1	83687	chr5	0	658	11015468	1.36095e-11	131	11099155	lot of genscan predictions + Pde3b (mouse phosphodiesterase 3B cGMP-inhibited)	hgt_genome_2f20_2fc040.pdf
LQCYG17	1	44949	chr10	4.27205e-21	98	13723770	4.67504e-36	171	13678821	some genescan	hgt_genome_4bcf_3046e0.pdf
LQCYH67	1	60544	chr7	0	236	37541453	2.2379e-13	97	37480909	some vertebrate conserved parts + genscan	hgt_genome_3f6b_300c20.pdf
LQCYJ17	2	104176	chr1	2.42736e-10	56	68112551	0	266	68008104	SRY (sex determining region Y)-box 5	hgt_genome_6945_2ea470.pdf
			chr1	2.42736e-10	56	68112551	0	278	68008646
LQCY508	1	60773	chr17	1.96218e-06	69	1271411	8.08775e-07	38	1210638	LOC417283 (similar to hypothetical protein FLJ20433)	hgt_genome_500b_3063b0.pdf
LQCYC20	2	54496	chr9	0	218	8330433	3.3944e-12	99	8384885	some genescan	hgt_genome_494a_303340.pdf
			chr9	5.48143e-11	53	8330345	3.3944e-12	99	8384885
LQCYC14	1	78036	chr1	1.5694e-17	80	50910619	0	261	50988655	similar to RIKEN cDNA 9430097H08; hypothetical protein MGC28016; similar to RIKEN cDNA D130059P03 gene	hgt_genome_6ddc_2ebbb0.pdf
LQCY384	1	49591	chr8	4.29653e-14	66	5782780	1.86975e-22	96	5832371	LOC427100 (similar to RIKEN cDNA 1190006A08); LOC424406 (similar to uridine monophosphate kinase; uridine-cytidine kinase 2; uridine kinase; nucleoside-phosphate kinase; NMP-kinase); LOC425091 (similar to RIKEN cDNA D930050H05)	hgt_genome_424b_301b30.pdf
LQCYB62	1	93406	chr11	2.44059e-19	79	17316684	9.74098e-22	135	17410090	CMIP (c-Maf-inducing protein); LOC415805 (similar to 1-phosphatidylinositol-4,5-bisphosphate phosphodiesterase gamma 2 (Phosphoinositide phospholipase C) (PLC-gamma-2) (Phospholipase C-gamma-2) (PLC-IV))	hgt_genome_5569_3090d0.pdf
LQCYA15	1	74588	chr3	1.06499e-42	185	45583981	0	322	45658569	COX7A1 (cytochrome c oxidase subunit VIIa polypeptide 1 - Bos taurus)	hgt_genome_8e5_2f1ab0.pdf
LQCY433	3	49813.7	chr2	3.20585e-34	136	91060129	1.12016e-30	170	91109673	LOC420986 (similar to RIKEN cDNA 2310039E09); LOC428510 (similar to dynein, axonemal, heavy polypeptide 5)	hgt_genome_78a4_2edc10.pdf
			chr2	4.82147e-30	173	91059603	1.12016e-30	170	91109673
			chr2	2.28878e-07	55	91059846	1.12016e-30	170	91109673
LQCY777	1	53680	chr20	5.81446e-29	191	13167327	0	197	13113647	LOC769286 (hypothetical protein LOC769286); LOC419345 (similar to Potential phospholipid-transporting ATPase IIA)	hgt_genome_54cc_308a40.pdf
LQCYH39	2	67256	chr4	2.9776e-34	124	64608259	6.25639e-20	124	64675394	LOC422726 (similar to FSHD region gene 1); ASAH1 (N-acylsphingosine amidohydrolase (acid ceramidase) 1); LOC428778 (similar to transcription factor IIE:SUBUNIT=large 56kD); PCM1 (pericentriolar material 1)	hgt_genome_1c70_2f7440.pdf
			chr4	3.44575e-09	66	64608017	6.25639e-20	124	64675394
LQCYF81	3	68907	chr4	3.7891e-12	63	45068276	1.21346e-33	111	45137357	FBXO8 (F-box protein 8) at the end	hgt_genome_2084_2f8220.pdf
			chr4	3.7891e-12	63	45068276	1.89461e-32	85	45136942
			chr4	3.7891e-12	63	45068276	2.5467e-19	63	45137250
LQCY908	1	92165	chr4	2.79486e-06	57	15487020	2.3429e-25	85	15579185	ODZ1 (odz, odd Oz/ten-m homolog 1(Drosophila))	hgt_genome_21d8_2f87f0.pdf
LQCY090	1	61609	chr1	1.32517e-08	57	186690492	2.56504e-31	255	186628883	LOC418979 (dynein, cytoplasmic, heavy chain 2); DCUN1D5 (DCN1, defective in cullin neddylation 1, domain containing 5 (S. cerevisiae))	hgt_genome_7094_2ec790.pdf
LQCY090	1	96573	chr11	0	280	17765925	3.1012e-15	116	17669352	CDH13 (cadherin 13, H-cadherin (heart))	hgt_genome_4dc5_305950.pdf
LQCYJ19	1	72913	chr3	0	185	19841318	1.39994e-07	71	19914231	RAB3GAP2 (RAB3 GTPase activating protein subunit 2 (non-catalytic)); IARS2 (isoleucine-tRNA synthetase 2, mitochondrial); BPNT1 (3'(2'), 5'-bisphosphate nucleotidase 1)	hgt_genome_ae4_2f2ae0.pdf
LQCY107	1	45185	chr18	0	197	4588853	7.97784e-19	102	4634038	ACOX1 (acyl-Coenzyme A oxidase 1, palmitoyl); LOC770159 (hypothetical protein LOC770159); LOC770172 (similar to acyl-Coenzyme A oxidase 1, palmitoyl); TRIM47 (tripartite motif-containing 47); LOC770100 (hypothetical protein LOC770100); WBP2 (WW domain binding protein 2)	hgt_genome_515f_307270.pdf
LQCY107	4	87475	chr2	2.45153e-28	78	131633162	2.11782e-28	122	131545706	LOC771296 (similar to cartilage-derived morphogenetic protein 2); LOC420236 (similar to Ubiquinol-cytochrome C reductase complex 14 kDa protein (Complex III subunit VI) (QP-C)); MTERFD1 (MTERF domain containing 1); PTDSS1 (phosphatidylserine synthase 1)	hgt_genome_20f_2ef750.pdf
			chr2	2.45153e-28	78	131633162	4.97302e-23	92	131546243
			chr2	8.98806e-22	91	131633737	2.11782e-28	122	131545706
			chr2	8.98806e-22	91	131633737	4.97302e-23	92	131546243
LQCY571	2	86260.5	chr2	0	584	130014563	0	401	130100913	conserved across vertebrates	hgt_genome_4dc_2f0510.pdf
			chr2	0	584	130014563	0	127	130100734
LQCY051	1	70902	chr7	1.72606e-32	133	6188288	2.954e-12	51	6259190	HDAC4 (chicken histone deacetylase 4) + HDAC5/6/7 (other species)	hgt_genome_4151_3014a0.pdf
LQCY522	1	48154	chr10	8.26336e-07	158	12525739	1.98509e-07	63	12573893	LOC415451 (similar to Ubiquitin carboxyl-terminal hydrolase 8 (Ubiquitin thiolesterase 8) (Ubiquitin-specific processing protease 8) (Deubiquitinating enzyme 8) (hUBPy)); GABPB2 (GA binding protein transcription factor, beta subunit 2); LOC415454 (similar to Histidine decarboxylase (HDC))	hgt_genome_4ad5_3040c0.pdf
LQCYE31	1	62297	chr1	2.56361e-16	130	31046261	2.08639e-41	152	31108558	PDZRN4 (PDZ domain containing RING finger 4)	hgt_genome_72dd_2ed040.pdf

## Sheet: Emu
Emu - Good hits using Blastn
Plate	Hole	length	Position	e-value F	length hit F	start position F	e-value R	length hit R	start position R	comments	link pdf
38	A05	106760	chr5	2.95555e-08	48	49175957	0	203	49282717	Vrk1 (mus musculus)	hgt_genome_673f_157cf0.pdf
		107079	chr5	2.95555e-08	48	49175957	4.02363e-23	164	49283036
38	A07	142705	chr3	0	369	45791467	5.03411e-07	70	45934172	some genscan	hgt_genome_69ee_158400.pdf
		142973	chr3	0	369	45791467	5.03411e-07	30	45934440
38	A08	104087	chr2	2.15774e-37	157	8084470	2.12794e-06	61	7980383	SHH	hgt_genome_6b69_158bf0.pdf
38	A12	119047	chr1	1.52092e-07	67	85713553	3.54228e-14	126	85832600	some genscan + conserved regions	hgt_genome_6bd7_159100.pdf
38	A17	85120	chr1	2.29231e-24	186	113320280	5.68193e-10	63	113235160	some genscan + NO conservation	hgt_genome_6c73_159400.pdf
38	A23	118999	chr1	3.15994e-39	226	142816733	0	309	142697734	Myo16 (Mus musculus)	hgt_genome_6d49_159930.pdf
38	B04	135374	chr2	1.1086e-26	147	115323571	7.97527e-25	200	115188197	IMPAD1	hgt_genome_6e7d_159bf0.pdf
		135184	chr2	5.6718e-10	161	115323381	7.97527e-25	200	115188197
38	B12	101338	chr7	2.30517e-09	89	25546474	0	292	25445136	some genscan	hgt_genome_700a_15a0a0.pdf
		101573	chr7	2.30517e-09	89	25546474	1.23374e-35	202	25444901
38	B15	100155	chr8	1.16088e-20	221	3550355	2.54784e-18	125	3450200	CDC73 (cell division cycle 73, Paf1/RNA polymerase II complex component, homolog (S. cerevisiae)); LOC769122 (similar to UDP-galactose:2-acetamido-2-deoxy-D- glucose3beta-galactosyltransferase); LOC424357 (similar to glutaredoxin 2 isoform 1; CGI-133 protein); TROVE2 (TROVE domain family, member 2); UCHL5 (ubiquitin carboxyl-terminal hydrolase L5)	hgt_genome_7340_15aff0.pdf
38	B21	102185	chr20	0	140	5104903	1.26696e-35	114	5002718	LOC419178 (similar to growth hormone-releasing hormone/pituitary adenylate cyclase-activating polypeptide precursor); LOC428138 (similar to mannosidase, beta A, lysosomal-like); SRC (v-src sarcoma (Schmidt-Ruppin A-2) viral oncogene); LOC419179 (similar to CGI-06 protein); LOC419180 (similar to dystrobrevin binding protein 1 isoform a; dysbindin); LOC419181 (LOC419181); LOC419182 (similar to neur…	hgt_genome_75bb_15bad0.pdf
38	C01	80714	chr3	1.49435e-10	98	88910229	7.19592e-19	118	88990943	Khdrbs2 (similar to Sam68-like mammalian protein 1)	hgt_genome_771d_15c130.pdf
		80219	chr3	1.49435e-10	98	88910229	2.44791e-06	45	88990448
38	C23	119781	chr5	0	327	50008953	0	360	50128734	some genscan	hgt_genome_78e4_15c9c0.pdf
		119665	chr5	0	327	50008953	2.06105e-09	66	50128618
38	D02	113933	chr7	6.16571e-44	243	26112469	1.106e-23	142	25998536	CNTNAP5 (contactin associated protein-like 5)	hgt_genome_7afe_15cf40.pdf
		114368	chr7	6.16571e-44	243	26112469	2.32118e-09	145	25998101
		114195	chr7	1.61739e-10	40	26112731	1.106e-23	142	25998536
		114630	chr7	1.61739e-10	40	26112731	2.32118e-09	145	25998101
38	D04	154490	chr1	2.26016e-12	139	3679815	1.87786e-34	201	3525325	Prkcd (mammals)	hgt_genome_7b64_15d1d0.pdf
38	D06	94207	chr26	2.00873e-31	123	3674240	0	509	3768447	LOC419883 (similar to Transcription intermediary factor 1-gamma (TIF1-gamma) (RET-fused gene 7 protein) (Rfg7 protein) (Tripartite motif protein 33)); LOC772116 (similar to putative spliceosome associated protein); DENND2C (DENN/MADD domain containing 2C); LOC772125 (similar to AMP deaminase 1 (Myoadenylate deaminase) (AMP deaminase isoform M)); NRAS (neuroblastoma RAS viral (v-ras) oncogene homo…	hgt_genome_7fe2_15e7c0.pdf
		93970	chr26	4.37657e-20	87	3674477	0	509	3768447
		94041	chr26	1.60458e-13	65	3674406	0	509	3768447
		94289	chr26	2.50529e-12	51	3674158	0	509	3768447
38	D16	141292	chrZ	0	273	2198968	9.0785e-12	78	2057676	SLC14A1/A2 (similar to urea transporter isoform UT-A1)	hgt_genome_365_15ec80.pdf
38	D20	81355	chr14	1.75959e-22	160	3174998	4.92117e-29	151	3256353	LFNG (chicken); TTYH3 (mammals)	hgt_genome_5cb_15f1b0.pdf
38	D22	113525	chr10	2.13073e-15	56	18328105	0	245	18441630	ARRDC4 (very very conserved)(Arrestin domain containing 4); hypothetical protein	hgt_genome_76f_15f710.pdf
38	D23	119606	chr3	6.73501e-16	77	53025974	2.67322e-18	69	53145580	Arid1b	hgt_genome_972_160070.pdf
		119934	chr3	6.73501e-16	77	53025974	1.47401e-07	39	53145908
		119253	chr3	6.24911e-10	79	53026327	2.67322e-18	69	53145580
		119581	chr3	6.24911e-10	79	53026327	1.47401e-07	39	53145908
38	E05	107817	chr3	1.91978e-06	37	66252679	3.79593e-20	104	66144862	LOC396192 (c-ros); VGLL2	hgt_genome_bdd_1608a0.pdf
		108011	chr3	1.91978e-06	37	66252679	2.25581e-15	72	66144668
		108234	chr3	1.91978e-06	37	66252679	2.09307e-09	86	66144445
38	E08	65626	chr9	1.34449e-35	124	23966947	0	248	23901321	LOC771618 (similar to calmodulin binding protein); MFSD1 (major facilitator superfamily domain containing 1) at VERY END	hgt_genome_182e_1637c0.pdf
38	E17	92325	chr12	1.35695e-06	49	15146820	0	157	15054495	SUCLG2 (succinate-CoA ligase, GDP-forming, beta subunit )	hgt_genome_1a6c_163c90.pdf
		92484	chr12	1.35695e-06	49	15146820	1.72528e-15	137	15054336
38	E18	102391	chr3	3.5929e-08	64	84340933	4.65656e-23	141	84238542	EEF1A1 (eukaryotic translation elongation factor 1 alpha 1); LOC772297 (hypothetical protein LOC772297); LOC421864 (similar to hypothetical protein BC012928); LOC428637 (similar to DEAD (Asp-Glu-Ala-Asp) box polypeptide 43; DEAD-box protein 43); LOC421865 (similar to DEAD (Asp-Glu-Ala-Asp) box polypeptide 43; DEAD-box protein 43); LOC421866 (similar to Potassium voltage-gated channel subfamily KQ…	hgt_genome_1ee8_164a90.pdf
		102220	chr3	3.5929e-08	64	84340933	1.01456e-11	192	84238713
38	F01	126347	chr5	0	578	58296233	0	264	58169886	ECOC5 (SEC10 protein)	hgt_genome_20a7_165130.pdf
38	F13	135073	chr2	1.09673e-26	195	98076377	1.03111e-14	131	98211450	-------	hgt_genome_2139_1652f0.pdf
38	F24	125167	chr4	8.454e-06	108	21782503	0	200	21907670	Gucy1a3 (guanylate cyclase 1 soluble alpha 3); GUCY1B3 (guanylate cyclase 1 soluble beta 3)	hgt_genome_2642_165ad0.pdf
38	G03	114909	chr18	0	355	2312110	3.53464e-20	224	2427019	LOC417328	hgt_genome_2774_165ec0.pdf
38	G10	89839	chr14	2.88077e-27	128	2382451	0	233	2472290	ZFAND2B (zinc finger AN1-type domain 2B); Uncx4.1	hgt_genome_2961_166630.pdf
38	G18	104761	chr13	2.3765e-12	47	11730052	6.43142e-10	43	11834813	SGCD (sarcoglycan, delta (35kDa dystrophin-associated glycoprotein))	hgt_genome_2b1d_166a70.pdf
		105071	chr13	1.46616e-10	56	11729742	6.43142e-10	43	11834813
38	G19	108984	chr4	1.51523e-14	74	54969177	1.57646e-42	235	54860193	SPATA5	hgt_genome_2d2f_167010.pdf
38	G20	105112	chr2	5.77557e-07	90	129581936	0	287	129687048	SLC26A7 (similar to Solute carrier family 26, member 7)	hgt_genome_3a6b_16a970.pdf
38	G22	101796	chr7	0	207	24292143	4.2039e-45	247	24190347	-------	hgt_genome_3adc_16ad00.pdf
		101393	chr7	0	207	24292143	3.47382e-42	172	24190750
38	H01	98825	chr20	0	625	11126868	0	307	11028043	STX16 (syntaxin 16); APCDD1L (adenomatosis polyposis coli down-regulated 1-like)	hgt_genome_3c53_16b3f0.pdf
38	H08	118485	chr3	0	274	61955347	9.75696e-09	121	61836862	-------	hgt_genome_3e3f_16bbf0.pdf
38	H11	130436	chr10	0	277	9720918	0	513	9851354	some genscan + conserved regions	hgt_genome_3f48_16c020.pdf
		129949	chr10	8.99791e-09	49	9721405	0	513	9851354
38	H13	92355	chr15	1.4345e-07	188	1577598	0	223	1669953	AUTS2 (autism susceptibility candidate 2)	hgt_genome_40e9_16c630.pdf
		92657	chr15	1.4345e-07	188	1577598	6.37533e-25	92	1670255
38	H23	89183	chr8	1.40981e-07	107	26270958	1.02605e-11	170	26360141	-------	hgt_genome_4281_16cb80.pdf
		89378	chr8	1.40981e-07	107	26270958	4.05431e-11	131	26360336
38	I01	108141	chr4	4.08326e-26	170	52115628	2.26575e-18	98	52007487	ADAMTS3 (ADAM metallopeptidase with thrombospondin type 1)	hgt_genome_2dc5_1673a0.pdf
38	I16	92363	chr6	6.33014e-10	135	32507843	3.38014e-33	186	32415480	FGFR2 (fibroblast growth factor receptor 2 (bacteria-expressed kinase, keratinocyte growth factor receptor, craniofacial dysostosis 1, Crouzon syndrome, Pfeiffer syndrome, Jackson-Weiss syndrome) )	hgt_genome_43b4_16d140.pdf
38	I17	111784	chr13	2.76181e-30	347	16366466	3.1555e-08	76	16478250	TCF7 (transcription factor 7 (T-cell specific))	hgt_genome_4511_16d560.pdf
38	I23	137843	chr1	2.55342e-15	205	138292686	1.39253e-07	39	138430529	TMEM182 (Hypothetical protein)	hgt_genome_39bb_16a3b0.pdf
		139221	chr1	2.55342e-15	205	138292686	1.39253e-07	39	138431907
		135745	chr1	2.55342e-15	205	138294784	1.39253e-07	39	138430529
		137123	chr1	2.55342e-15	205	138294784	1.39253e-07	39	138431907
		138021	chr1	3.69912e-08	52	138292508	1.39253e-07	39	138430529
		139399	chr1	3.69912e-08	52	138292508	1.39253e-07	39	138431907
		135923	chr1	3.69912e-08	52	138294606	1.39253e-07	39	138430529
		137301	chr1	3.69912e-08	52	138294606	1.39253e-07	39	138431907
38	J01	101017	chr1	8.16101e-31	173	133547530	0	360	133648547	-------	hgt_genome_3790_169e70.pdf
38	J03	132829	chr11	0	371	9040612	1.4013e-45	216	8907783	POP4 (processing of precursor 4, ribonuclease P/MRP subunit (S. cerevisiae)); LOC771482 (hypothetical protein LOC771482); LOC415756 (hypothetical gene supported by BX933262; BX935476; CR406074); LOC415757 (similar to RIKEN cDNA 1600014C10); LOC768362 (similar to POP4 protein); LOC427546 (similar to apoptosis-inducing protein D; phafin 1)	hgt_genome_472c_16ded0.pdf
		111633	chr11	0	371	9040612	2.91968e-24	128	8928979
		136590	chr11	0	371	9044373	1.4013e-45	216	8907783
		115394	chr11	0	371	9044373	2.91968e-24	128	8928979
38	J09	96653	chr20	0	249	13708158	0	163	13804811	CEBPB (CCAAT/enhancer binding protein (C/EBP), beta); UBE2V1 (ubiquitin-conjugating enzyme E2 variant 1)	hgt_genome_3dc3_16ba00.pdf
		97134	chr20	0	249	13708158	2.67293e-21	74	13805292
		96395	chr20	9.32999e-09	57	13708416	0	163	13804811
		96876	chr20	9.32999e-09	57	13708416	2.67293e-21	74	13805292
		96742	chr20	1.45672e-07	67	13708069	0	163	13804811
		97223	chr20	1.45672e-07	67	13708069	2.67293e-21	74	13805292
38	J17	101359	chr1	0	174	139531329	0	367	139632688	NCK2 (NCK adaptor protein 2)	hgt_genome_3701_169b50.pdf
		101235	chr1	0	174	139531329	6.06693e-13	48	139632564
		101082	chr1	7.37632e-22	175	139531606	0	367	139632688
		100958	chr1	7.37632e-22	175	139531606	6.06693e-13	48	139632564
38	J19	105337	chr2	1.54148e-16	82	34386716	2.91968e-24	219	34492053	DAZL (deleted in azoospermia-like); LOC420645 (similar to KIAA1092 protein)	hgt_genome_352e_169570.pdf
38	J21	101311	chr4	8.96628e-09	69	12170193	6.986e-25	152	12068882	FLT1 (similar to receptor tyrosine kinase flk-1/VEGFR-2)	hgt_genome_2f42_167950.pdf
		100975	chr4	8.96628e-09	69	12170193	1.70302e-22	136	12069218
38	K01	116373	chr4	0	253	86557607	7.77236e-28	205	86673980	Tacc3 (Mus musculus - transforming acidic coiled-coil containing)	hgt_genome_31fd_168420.pdf
38	K07	117501	chr12	1.62037e-19	99	16143470	4.18786e-20	160	16260971	LOC416090 hypothetical; FoxP2 (Mus Musculus)	hgt_genome_3382_168ed0.pdf
		115572	chr12	1.62037e-19	99	16143470	1.0209e-17	160	16259042
		117857	chr12	5.72244e-10	43	16143114	4.18786e-20	160	16260971
		115928	chr12	5.72244e-10	43	16143114	1.0209e-17	160	16259042
		117802	chr12	5.72244e-10	51	16143169	4.18786e-20	160	16260971
		115873	chr12	5.72244e-10	51	16143169	1.0209e-17	160	16259042
38	K08	94261	chr26	1.62055e-13	89	1489288	1.4013e-45	243	1583549	LOC419820 (similar to SRY-box 13; islet cell antibody 12; SRY-related HMG-box gene 13; type 1 diabetes autoantigen); LOC426690 (similar to FLJ10761 protein); LOC431167 (similar to renin precursor); LOC771662 (hypothetical protein LOC771662); PLEKHA6 (pleckstrin homology domain containing, family A member 6); PIK3C2B (phosphoinositide-3-kinase, class 2, beta polypeptide)	hgt_genome_ce1_1bcda0.pdf
38	K13	110878	chr1	1.10527e-35	118	107270736	2.26515e-09	42	107159858	-------	hgt_genome_1051_1bd4c0.pdf
38	K15	129264	chrZ	7.30586e-09	69	39971558	3.01804e-08	96	40100822	NTRK2 (neurotrophic tyrosine kinase receptor type 2)	hgt_genome_7b55_2b2fa0.pdf
38	L01	123911	chr1	6.88783e-16	93	69739956	0	295	69863867	SSPN (sarcospan); Itpr2 (inositol 1 4 5-triphosphate receptor 2 isoform)	hgt_genome_1428_1bdc60.pdf
		124401	chr1	6.88783e-16	93	69739956	0	143	69864357
		123721	chr1	4.24939e-14	110	69740146	0	295	69863867
		124211	chr1	4.24939e-14	110	69740146	0	143	69864357
		124073	chr1	1.0359e-11	102	69739794	0	295	69863867
		124563	chr1	1.0359e-11	102	69739794	0	143	69864357
38	L05	131509	chr3	1.42216e-07	119	63422561	0	382	63291052	TCBA1 (T-cell lymphoma breakpoint-associated target 1)	hgt_genome_5467_2c3c00.pdf
38	L06	129216	chr4	1.40208e-10	100	72725172	2.11708e-09	90	72595956	-----------	hgt_genome_565e_2c3e70.pdf
38	L12	122242	chr12	0	396	16131777	0	529	16254019	Foxp2 (forkhead box P2)	hgt_genome_56c3_2c4110.pdf
		122412	chr12	2.74487e-18	89	16131607	0	529	16254019
38	M01	129049	chr2	2.04504e-09	62	52146880	2.49417e-06	72	52017831	LOC396494 (epidermal growth factor receptor)	hgt_genome_7c4e_2b3360.pdf
38	M03	102685	chr11	0	257	2361149	7.25064e-06	88	2463834	CBFB (core-binding factor beta subunit); LIN10 (LIN-10); B3GNT4 (UDP-GlcNAc:betaGal); TRADD (TNFRSF1A-associated via death domain);	hgt_genome_574f_2c4880.pdf
38	M20	105981	chr3	1.20759e-26	125	21062423	1.87052e-37	169	21168404	ESRRG (estrogen-related receptor gamma)	hgt_genome_597c_2c4af0.pdf
38	M22	107862	chr19	0	236	3664325	4.20351e-11	117	3772187	MYLC2PL (myosin light chain 2 precursor)	hgt_genome_59c1_2c4ee0.pdf
		107569	chr19	0	193	3664618	4.20351e-11	117	3772187
38	M23	122501	chr4	8.91226e-43	174	33547797	0	340	33425296	NR3C2 (nuclear receptor subfamily 3 group C member 2)	hgt_genome_5a0d_2c5160.pdf
38	N04	126925	chr2	2.40246e-15	156	27266277	0	333	27139352	-------	hgt_genome_7ce7_2b35b0.pdf
38	N05	121012	chr3	0	358	102188741	0	258	102067729	MYCN (v-myc myelocytomatosis viral related oncogene)	hgt_genome_5a3c_2c5400.pdf
		121460	chr3	2.07931e-28	216	102189189	0	258	102067729
38	N09	96863	chr10	5.04307e-16	148	13746258	1.63817e-16	138	13843121	TMC3 (transmembrane channel-like 3); IL16 (interleukin 16)	hgt_genome_5c9f_2c57f0.pdf
		96942	chr10	1.781e-06	49	13746179	1.63817e-16	138	13843121
38	N10	128872	chr2	3.70158e-20	84	87274161	9.04567e-12	118	87145289	Mocos (molybdenum cofactor sulfurase)	hgt_genome_7df4_2b3860.pdf
		129090	chr2	3.70158e-20	84	87274161	5.58065e-10	107	87145071
		129000	chr2	8.69199e-15	63	87274289	9.04567e-12	118	87145289
		129218	chr2	8.69199e-15	63	87274289	5.58065e-10	107	87145071
38	N11	103624	chr5	9.66344e-15	59	53644311	1.44177e-38	142	53747935	-----------	hgt_genome_5ce9_2c5960.pdf
		104110	chr5	9.66344e-15	59	53644311	2.50928e-09	82	53748421
		103751	chr5	5.7427e-10	107	53644184	1.44177e-38	142	53747935
		104237	chr5	5.7427e-10	107	53644184	2.50928e-09	82	53748421
38	N12	123077	chr2	0	442	14763606	0	402	14640529	SVIL (supervillin); similar to Human Protein FLJ43339	hgt_genome_7ed4_2b3c90.pdf
		122886	chr2	9.74876e-06	60	14763415	0	402	14640529
38	N13	88013	chr3	8.45466e-12	98	56601848	0	344	56689861	OLIG3 (oligodendrocyte transcription factor 3)	hgt_genome_5d40_2c5c00.pdf
38	N24	156636	chr1	1.48666e-10	68	191087773	0	440	190931137	FAT3 (FAT tumor suppressor homolog 3 (Drosophila))	hgt_genome_15e8_1be140.pdf
38	O08	118360	chr3	8.8965e-15	111	81317752	5.28777e-07	50	81199392	similar to Human IBTK	hgt_genome_5d76_2c5e00.pdf
38	O19	165931	chr12	6.41164e-22	159	16260971	4.66338e-07	70	16095040	FOXP2 (forkhead box P2)	hgt_genome_5e04_2c6120.pdf
		164002	chr12	1.56301e-19	159	16259042	4.66338e-07	70	16095040
38	O20	96332	chr4	8.85558e-09	45	40250360	2.60132e-09	38	40346692	LOC422540 (similar to KIAA1546 protein)	hgt_genome_5faa_2c6440.pdf
		96514	chr4	8.85558e-09	45	40250360	1.60487e-07	67	40346874
38	O21	122121	chr2	5.61103e-10	43	65054826	0	490	64932705	-----------	hgt_genome_7ff1_2b3f20.pdf
38	O24	129680	chr1	1.39006e-07	67	69833294	0	205	69703614	RASSF8 (Ras association (RalGDS/AF-6) domain family 8); SSPN (sarcospan); Itpr2 (inositol 1 4 5-triphosphate receptor 2 isoform)	hgt_genome_1da0_1beef0.pdf
		129253	chr1	1.39006e-07	67	69833294	1.11292e-14	99	69704041
		129802	chr1	1.39006e-07	67	69833294	1.61227e-07	55	69703492
		130127	chr1	8.57586e-06	60	69833741	0	205	69703614
		129700	chr1	8.57586e-06	60	69833741	1.11292e-14	99	69704041
		130249	chr1	8.57586e-06	60	69833741	1.61227e-07	55	69703492
38	P03	119009	chr3	2.9969e-24	91	27401275	1.51742e-10	52	27520284	PRKCE (protein kinase C epsilon)	hgt_genome_669e_2c80b0.pdf
38	P06	95055	chr7	1.96604e-06	93	9329875	0	236	9234820	TMEFF2 (transmembrane protein with EGF-like and two)	hgt_genome_6757_2c8330.pdf
38	P09	117370	chr1	4.2039e-45	212	151367054	0	410	151249684	LOC418794 (similar to glypican 6 precursor)	hgt_genome_1bf2_1beca0.pdf
		117697	chr1	7.77928e-31	126	151367381	0	410	151249684
38	P11	90414	chr18	0	259	1791130	0	222	1700716	MYH10 (myosin heavy polypeptide 10 non-muscle)	hgt_genome_67d4_2c8590.pdf
38	P14	123986	chr2	4.5526e-26	146	130822964	8.11889e-06	44	130698978	Cdh17 (cadherin 17); GEM (GTP-binding mitogen-induced T-cell protein)	hgt_genome_270_2b43b0.pdf
38	P18	142939	chr1	1.6792e-22	108	1940878	1.75229e-19	63	1797939	Chchd3 (coiled-coil-helix-coiled-coil-helix domain)	hgt_genome_22b3_1bf2b0.pdf
38	P22	62798	chr7	4.05431e-11	61	5573102	5.79508e-07	66	5635900	TRPM8 (transient receptor potential cation channel); SPP2 (secreted phosphoprotein 2 24kDa)	hgt_genome_6955_2c8900.pdf
193	A04	109653	chr1	9.26132e-06	36	79611568	0	279	79721221	MAN1 (similar to alpha-mannosidase)	hgt_genome_2da0_1bfa00.pdf
193	A06	99210	chr2	9.2766e-43	274	48446089	2.48441e-15	83	48545299	Pde1 (similar to calmodulin-dependent cyclic nucleotide phosphodiesterase); C7orf16 (G-substrate) AT THE VERY END	hgt_genome_5c1_2b4ae0.pdf
		99082	chr2	9.2766e-43	274	48446089	9.81683e-15	127	48545171
193	A08	125290	chr7	4.8312e-35	209	13761889	0	624	13636599	similar to GPR1 (G protein-coupled receptor 1); NDUFS1 (NADH dehydrogenase (ubiquinone) Fe-S protein 1); NRP2 (neuropilin 2); EEF1B2 (eukaryotic translation elongation factor 1 beta)	hgt_genome_69ea_2c90a0.pdf
193	A13	74181	chr21	6.83784e-37	128	447941	8.08544e-40	113	373760	CAMTA1 (calmodulin-binding transcription activator 1)	hgt_genome_6a0d_2c92b0.pdf
193	A18	85001	chr20	2.1189e-12	83	6050621	7.33537e-16	118	5965620	-----------	hgt_genome_6be2_2c9990.pdf
		85429	chr20	2.1189e-12	83	6050621	1.65918e-07	83	5965192
193	A22	87676	chr2	2.8026e-45	233	69190525	8.15278e-22	75	69278201	PHLPP (PH domain and leucine rich repeat protein)	hgt_genome_743_2b4f20.pdf
193	B03	63886	chr21	0	239	2440507	1.95345e-25	165	2376621	Centb5 (centaurin beta 5); SCNN1A (sodium channel nonvoltage-gated 1 alpha)	hgt_genome_6ca0_2c9f20.pdf
		63950	chr21	0	239	2440507	9.6269e-06	32	2376557
193	B05	116590	chr6	2.86315e-39	116	35839148	0	437	35722558	-----------	hgt_genome_6ec0_2ca0e0.pdf
		116863	chr6	3.31331e-14	82	35839421	0	437	35722558
		117014	chr6	1.2611e-10	68	35839572	0	437	35722558
193	C01	117576	chr10	0	367	17264479	1.44656e-32	178	17146903	-----------	hgt_genome_6fdd_2ca280.pdf
		117340	chr10	0	367	17264479	1.19961e-17	108	17147139
193	C11	151457	chr11	7.58217e-28	209	7464469	5.62116e-10	86	7615926	CBLN2 (cerebellin 2 precursor)	hgt_genome_706b_2ca540.pdf
193	C16	110344	chr6	5.64142e-10	59	19920365	0	399	20030709	-----------	hgt_genome_70bd_2ca680.pdf
193	C22	128417	chr3	3.78927e-17	107	84133787	2.58131e-09	42	84005370	CD109	hgt_genome_7139_2ca8a0.pdf
		128260	chr3	2.1691e-09	98	84133630	2.58131e-09	42	84005370
193	C24	47589	chr8	3.07427e-08	48	30391254	9.81231e-36	182	30438843	TNNI3K (TNNI3 interacting kinase); C1orf173 (similar to RIKEN cDNA 1700013E18); CRYZ (crystallin zeta)	hgt_genome_73e2_2cb1d0.pdf
193	D06	106909	chr14	2.42341e-37	214	3751267	0	326	3858176	SDK1 (sidekick 1)	hgt_genome_747e_2cb3d0.pdf
		106678	chr14	2.42341e-37	214	3751267	2.20912e-09	66	3857945
		106816	chr14	2.42341e-37	214	3751267	5.38533e-07	66	3858083
193	D16	125886	chr15	1.05724e-11	58	207593	5.91972e-13	60	333479	HIC2 (hypermethylated in cancer 2)	hgt_genome_7526_2cb610.pdf
193	D17	110282	chr2	5.46924e-10	123	151512967	1.67111e-13	49	151402685	PTK2 (PTK2 protein tyrosine kinase 2)	hgt_genome_7bd_2b51f0.pdf
		110395	chr2	5.46924e-10	123	151512967	9.9309e-09	37	151402572
193	D18	85723	chr12	1.69286e-09	110	19594463	5.62116e-10	87	19508740	GRM7 (glutamate receptor metabotropic 7 isoform c)	hgt_genome_75b1_2cb860.pdf
193	E17	102330	chr4	2.54277e-21	66	17197382	0	318	17299712	IL1RAPL1 (interleukin 1 receptor accessory protein-like 1)	hgt_genome_77df_2cbad0.pdf
		102086	chr4	3.82423e-17	122	17197626	0	318	17299712
193	E19	111064	chr1	7.31157e-06	40	183861605	4.98392e-13	152	183972669	Arhgap20 (Rho GTPase activating protein 20) AT THE BEGINNING; FDX1 (ferredoxin 1); RDX (radixin); ZC3HC12C (zinc finger CCCH-type containing 12C)	hgt_genome_3728_1c0630.pdf
193	E20	120478	chr3	3.61636e-14	100	79904839	9.85539e-06	60	79784361	-----------	hgt_genome_782e_2cbc40.pdf
193	F05	113196	chr11	4.09039e-42	243	4559067	2.03878e-40	222	4672263	-----------	hgt_genome_785c_2cbdf0.pdf
		113487	chr11	4.09039e-42	243	4559067	2.63978e-24	253	4672554
		115906	chr11	1.29097e-23	98	4556357	2.03878e-40	222	4672263
		116197	chr11	1.29097e-23	98	4556357	2.63978e-24	253	4672554
		112920	chr11	1.15382e-14	98	4559343	2.03878e-40	222	4672263
		113211	chr11	1.15382e-14	98	4559343	2.63978e-24	253	4672554
193	F07	109578	chr3	0	169	44270133	0	514	44160555	UNC93A (unc-93 homolog A)	hgt_genome_78ed_2cc0b0.pdf
193	F11	101293	chr5	6.89749e-28	177	58737708	8.29282e-25	68	58839001	LOC396335 (kinectin); TBPL2 (TATA box binding protein like 2); KIAA0831 (hypothetical protein LOC22863); FBXO34 (F-box only protein 34); DLG7 (discs large homolog 7)	hgt_genome_7b8d_2cc810.pdf
193	F18	101807	chr8	0	232	1639348	3.32506e-24	214	1741155	NR5A2 (nuclear receptor subfamily 5 group A member 2)	hgt_genome_7c36_2ccaa0.pdf
193	F23	115974	chrZ	6.02115e-25	108	14818148	0	281	14702174	-----------	hgt_genome_7a94_2b2b30.pdf
193	G04	106240	chr1	2.92825e-30	101	106548938	0	401	106655178	ADAMTS5 (ADAM metallopeptidase with thrombospondin type 1)	hgt_genome_38da_1c09c0.pdf
		106009	chr1	2.92825e-30	101	106548938	2.53729e-09	178	106654947
		106059	chr1	9.59527e-15	303	106549119	0	401	106655178
		105828	chr1	9.59527e-15	303	106549119	2.53729e-09	178	106654947
193	G07	106057	chr2	3.78927e-17	75	43994451	1.66353e-10	56	43888394	one short very very conserved region	hgt_genome_930_2b54f0.pdf
193	G14	109521	chr3	0	274	25775594	9.95318e-15	115	25666073	-----------	hgt_genome_ad8_2d07e0.pdf
193	G23	131921	chr2	1.78043e-22	116	111706152	0	214	111574231	-----------	hgt_genome_b35_2d09e0.pdf
		127431	chr2	1.78043e-22	116	111706152	0	214	111578721
		131708	chr2	1.78043e-22	116	111706152	1.77822e-12	55	111574444
		127218	chr2	1.78043e-22	116	111706152	1.05674e-07	54	111578934
		128793	chr2	6.28773e-13	116	111703024	0	214	111574231
		124303	chr2	6.28773e-13	116	111703024	0	214	111578721
		128580	chr2	6.28773e-13	116	111703024	1.77822e-12	55	111574444
		124090	chr2	6.28773e-13	116	111703024	1.05674e-07	54	111578934
193	H09	88687	chr5	0	136	10697715	9.42484e-15	47	10609028	ST5 (suppression of tumorigenicity 5 isoform 1)	hgt_genome_bcd_2d0ce0.pdf
193	H11	110535	chr1	3.05831e-18	89	68163137	5.1848e-44	300	68052602	SOX5 (SRY (sex determining region Y)-box 5)	hgt_genome_3ada_1c0fc0.pdf
		110762	chr1	1.16404e-14	119	68163364	5.1848e-44	300	68052602
193	H12	104914	chr2	0	394	10657341	0	265	10762255	-----------	hgt_genome_afb_2b57b0.pdf
		104728	chr2	0	394	10657341	3.71787e-08	64	10762069
193	H15	104649	chr1	0	504	66684604	3.40544e-08	32	66579955	PLEKHA5 (pleckstrin homology domain containing family A)	hgt_genome_3bac_1c1400.pdf
		104766	chr1	0	504	66684604	2.10096e-06	57	66579838
193	H16	126062	chrZ	0	498	47264264	1.68237e-16	78	47390326	-----------	hgt_genome_79e5_2b2920.pdf
193	H17	102299	chr2	0	343	24333941	0	422	24436240	DLX6 (hypothetical protein LOC772070); DLX5 (distal-less homeobox 5)	hgt_genome_c84_2b5c10.pdf
		101896	chr2	7.27543e-40	132	24334344	0	422	24436240
193	H18	78542	chr20	1.39253e-07	115	6811299	0	436	6732757	Phactr3 (phosphatase and actin regulator 3 isoform 1); SYCP2 (Synaptonemal complex protein 2)	hgt_genome_e48_2d1320.pdf
193	H19	119050	chr8	4.54732e-11	101	28701760	2.15107e-06	57	28582710	ALG6 (asparagine-linked glycosylation 6); ITGB3BP (integrin beta 3 binding protein); ITGB3BP (integrin beta 3 binding protein)	hgt_genome_f26_2d1820.pdf
193	I03	98994	chr9	3.20556e-14	102	10785446	1.25179e-07	143	10686452	SKIP (sphingosine kinase type 1-interacting protein)	hgt_genome_f82_2d1ad0.pdf
193	I10	146835	chr1	0	341	196669579	0	370	196816414	genscan + mRNA	hgt_genome_3c6e_1c1780.pdf
		147204	chr1	0	341	196669579	5.66826e-07	62	196816783
193	I23	115262	chr2	0	250	6004751	4.19477e-17	63	5889489	-----------	hgt_genome_cfd_2b5d70.pdf
		115122	chr2	0	250	6004751	3.89214e-11	113	5889629
193	J02	103485	chr4	4.13215e-11	69	53622895	0	357	53519410	-----------	hgt_genome_fe5_2d1c20.pdf
193	J03	95598	chr14	0	227	13850233	4.2039e-45	296	13945831	LOC416407 (similar to mKIAA1924 protein); RHOT2 (ras homolog gene family member T2); similar RHBDL1 (rhomboid veinlet-like 1); STUB1 (STIP1 homology and U-box containing protein 1); WDR24 (WDR24); FBXL16 (F-box and leucine-rich repeat protein 16); METRN (meteorin glial cell differentiation regulator)	hgt_genome_1586_2d2f20.pdf
		95812	chr14	8.7607e-09	169	13850019	4.2039e-45	296	13945831
193	J08	83572	chr6	2.32455e-06	33	31329754	1.4359e-32	233	31413326	LOC423926 (hypothetical protein LOC423926)	hgt_genome_1610_2d31b0.pdf
		83862	chr6	2.32455e-06	33	31329754	6.56581e-07	34	31413616
193	J10	94960	chr4	8.98714e-06	108	17670900	0	251	17575940	LOC422384 (similar to bHLH-PAS transcription factor);	hgt_genome_18e2_2d37f0.pdf
193	J15	144991	chrZ	0	413	6129565	0	283	5984574	Brunol4 (bruno-like 4 RNA binding protein)	hgt_genome_7943_2b2760.pdf
		144756	chrZ	4.22946e-11	57	6129330	0	283	5984574
193	J16	108494	chr3	0	286	28857125	6.15336e-19	193	28965619	-----------	hgt_genome_1a7a_2d3930.pdf
		108839	chr3	0	286	28857125	8.27121e-06	72	28965964
		108566	chr3	6.57557e-07	30	28857053	6.15336e-19	193	28965619
		108911	chr3	6.57557e-07	30	28857053	8.27121e-06	72	28965964
193	J24	93256	chr26	0	182	2789070	3.73125e-26	218	2695814	-----------	hgt_genome_1cc2_2d3b40.pdf
193	L08	134293	chrZ	0	300	38804892	9.71876e-12	166	38939185	-----------	hgt_genome_77bb_2b2390.pdf
193	L10	102564	chr17	0	384	3126969	1.04083e-11	74	3229533	-----------	hgt_genome_1df9_2d3cc0.pdf
193	M03	152667	chr12	0	285	15193796	3.19933e-26	166	15346463	LOC416089 (similar to RIKEN cDNA C630007B19 gene)	hgt_genome_20ac_2d4070.pdf
		154239	chr12	0	285	15193796	2.75436e-14	134	15348035
		148715	chr12	0	285	15197748	3.19933e-26	166	15346463
		150287	chr12	0	285	15197748	2.75436e-14	134	15348035
193	M11	69402	chr21	1.8073e-12	67	1211587	7.82938e-20	103	1142185	-----------	hgt_genome_22bb_2d4200.pdf
193	M13	104315	chr9	8.29999e-15	91	13052818	6.54067e-24	86	13157133	-----------	hgt_genome_2362_2d43a0.pdf
193	N05	103676	chr14	2.82782e-42	141	3917692	3.69432e-20	104	3814016	SDK1 (sidekick 1); CYP3A# (cytochrome P450 subfamily IIIA polypeptide #)	hgt_genome_2668_2d4870.pdf
		103895	chr14	2.82782e-42	141	3917692	1.30468e-10	136	3813797
193	N08	103055	chr1	0	430	192935694	3.53536e-11	101	192832639	TMEM135 (hypothetical protein LOC65084)	hgt_genome_3e4e_1c1c10.pdf
193	O04	100611	chr4	3.35581e-17	135	5274919	1.55402e-13	129	5375530	PCDH19 (protocadherin 19)	hgt_genome_2870_2d4b90.pdf
		100749	chr4	1.92098e-09	46	5274781	1.55402e-13	129	5375530
193	O05	117866	chr2	0	192	106614335	0	192	106496469	OSBPL1A (oxysterol-binding protein-like 1A isoform B); IMPACT (Impact homolog); Hrh4 (histamine H4 receptor)	hgt_genome_e5f_2b6380.pdf
		117485	chr2	0	345	106613954	0	192	106496469
193	O14	84048	chr4	1.07462e-16	154	93124276	0	219	93208324	ADAM33 (ADAM metallopeptidase domain 33); LOC422949 (similar to Almstrom syndrome 1 protein)	hgt_genome_2a74_2d4f60.pdf
193	O20	61734	chr26	3.56286e-28	109	1128340	4.23605e-35	140	1190074	AHCYL1 (S-adenosylhomocysteine hydrolase-like 1); SLC6A17 (similar to Orphan sodium- and chloride-dependent neurotransmitter transporter NTT4); KCN (similar to Shaw-related voltage-gated potassium channel protein 4 isoform a)	hgt_genome_2b6b_2d5110.pdf
		61561	chr26	7.47741e-14	57	1128513	4.23605e-35	140	1190074
193	P10	95991	chr7	2.31052e-18	144	31638107	1.69111e-22	96	31542116	similar to Human Protein FLJ34870	hgt_genome_35f2_2d5c20.pdf
193	P18	81661	chr12	0	188	845177	2.07232e-40	178	763516	MUSTN1 (musculoskeletal embryonic nuclear protein 1); LOC693265 (hypothetical protein LOC693265); NEK4 (NIMA (never in mitosis gene a)-related kinase 4); Itih3 (inter-alpha trypsin inhibitor heavy chain 3); TMEM110 (hypothetical protein LOC375346)	hgt_genome_3bb4_2d6590.pdf
		81518	chr12	2.16276e-18	137	845034	2.07232e-40	178	763516
193	P23	116891	chr1	8.39252e-13	115	63810626	6.86983e-06	32	63927517	CECR1; LOC418161 (similar to KIAA1740 protein)	hgt_genome_4001_1c23a0.pdf
137	A04	111248	chr5	2.16922e-40	174	38257261	9.72533e-09	83	38146013	LOC423317	hgt_genome_3d04_2d6900.pdf
		111126	chr5	7.3793e-28	112	38257139	9.72533e-09	83	38146013
		111579	chr5	8.86528e-06	44	38257592	9.72533e-09	83	38146013
137	A07	155915	chr1	0	486	23620577	6.66331e-19	126	23776492	-----------	hgt_genome_4070_1c26b0.pdf
		152038	chr1	0	486	23620577	1.62436e-16	126	23772615
137	A08	79122	chr24	2.13968e-12	75	4361189	0	238	4282067	CBL (Cas-Br-M (murine) ecotropic retroviral); NLRX1 (NLR family member X1 isoform 2); ABCG4 (ATP-binding cassette subfamily G member 4); MIZF (MBD2 (methyl-CpG-binding protein)-interacting); POU2AF1 (POU domain class 2 associating factor 1)	hgt_genome_43bc_2d7340.pdf
137	A09	82218	chr1	0	283	34857184	1.87851e-40	227	34939402	Mon2; PPM1M (protein phosphatase 1M)	hgt_genome_424a_1c2e50.pdf
		81915	chr1	0	283	34857184	2.01703e-09	130	34939099
		82351	chr1	5.36078e-38	98	34857051	1.87851e-40	227	34939402
		82048	chr1	5.36078e-38	98	34857051	2.01703e-09	130	34939099
137	A10	106809	chr2	5.77557e-07	34	136381650	1.91244e-34	139	136274841	-----------	hgt_genome_ee4_2b65b0.pdf
137	A14	134951	chr2	0	529	28054080	5.45911e-10	111	28189031	MEOX2 (mesenchyme homeobox 2)	hgt_genome_1046_2b68b0.pdf
137	B04	98303	chr6	6.83329e-19	225	10005986	0	153	9907683	ANK3 (ankyrin 3 isoform 1)	hgt_genome_4516_2d75c0.pdf
		98001	chr6	2.41323e-09	74	10005684	0	153	9907683
137	B09	80664	chr13	5.26005e-35	97	7567245	0	259	7486581	LOC416159 (similar to Potential phospholipid-transporting ATPase VB); microRNA 146A	hgt_genome_4804_2d7990.pdf
		81000	chr13	1.59926e-13	69	7567581	0	259	7486581
		81132	chr13	5.86338e-07	34	7567713	0	259	7486581
137	B14	139116	chr2	3.02376e-33	130	39377893	5.18916e-29	143	39517009	RBMS3 (RNA binding motif single stranded interacting)	hgt_genome_10ff_2b6b60.eps
		139311	chr2	3.02376e-33	130	39377893	1.01049e-08	57	39517204
		139400	chr2	3.02376e-33	130	39377893	6.23411e-07	54	39517293
137	B16	74680	chr3	2.0686e-40	267	43894521	0	579	43969201	FRMD1 (FERM domain containing 1); KIF25 (kinesin family member 25 isoform 2); MLLT4 (myeloid/lymphoid or mixed-lineage leukemia)	hgt_genome_485b_2d7b90.pdf
		74396	chr3	8.454e-06	44	43894805	0	579	43969201
137	B19	130277	chr11	0	190	17582078	3.82496e-20	92	17451801	NAT (N-acetyltransferase 1); NAT1 (N-acetyltransferase 1 (arylamine)). NAT2 (arylamide acetylase 2); MPHOSPH6 (M-phase phosphoprotein 6)	hgt_genome_4c8d_2d8360.pdf
		127851	chr11	0	190	17582078	9.32437e-18	92	17454227
		136170	chr11	0	190	17587971	3.82496e-20	92	17451801
		133744	chr11	0	190	17587971	9.32437e-18	92	17454227
137	B21	92912	chr12	0	321	15187637	1.77236e-19	91	15094725	SUCLG2 (succinate-CoA ligase GDP-forming beta subunit)	hgt_genome_509e_2d8970.pdf
		91929	chr12	6.02558e-44	208	15186654	1.77236e-19	91	15094725
137	C02	119224	chr2	0	291	107031232	0	330	107150456	-----------	hgt_genome_114f_2b6d30.pdf
		119451	chr2	1.4013e-44	213	107031005	0	330	107150456
137	C03	121091	chrZ	0	242	54158238	0	265	54279329	-----------	hgt_genome_773d_2b2110.pdf
		120786	chrZ	2.3631e-06	49	54158543	0	265	54279329
137	C24	105184	chr2	3.12096e-33	118	15831303	4.70241e-07	109	15726119	PTCHD3 (patched domain containing 3); YME1L1 (YME1-like 1 isoform 3)	hgt_genome_52e6_2d8c20.pdf
137	D02	85609	chr1	0	221	107353187	4.2039e-45	214	107438796	N6amt1 (N6-DNA methyltransferase A); ZNF294 (zinc finger protein 294); LOC418484 (similar to chromosome 21 open reading frame 6)	hgt_genome_440f_1c39b0.pdf
		85429	chr1	0	221	107353187	2.99114e-18	97	107438616
137	D11	118657	chr1	0	303	54838958	1.5354e-13	89	54957615	LARGE (like-glycosyltransferase)	hgt_genome_4647_1c44d0.pdf
		119010	chr1	0	303	54838958	8.78912e-06	108	54957968
		118096	chr1	6.97118e-13	120	54839519	1.5354e-13	89	54957615
		118449	chr1	6.97118e-13	120	54839519	8.78912e-06	108	54957968
137	D13	124110	chr5	6.58214e-13	48	8946382	0	228	9070492	LOC423031 (similar to MICAL-2)	hgt_genome_7ce_2dfeb0.pdf
		124317	chr5	6.34027e-10	51	8946175	0	228	9070492
137	D23	152575	chr1	8.37784e-06	88	22130760	6.33669e-06	56	21978185	PLXNB2 (plexin B2)	hgt_genome_474f_1c48e0.pdf
		156140	chr1	8.37784e-06	88	22134325	6.33669e-06	56	21978185
137	E02	150241	chr2	1.45032e-16	74	120335944	0	272	120486185	C8orf34 (hypothetical protein LOC116328)	hgt_genome_122b_2b7030.pdf
		150038	chr2	1.45032e-16	74	120335944	0	139	120485982
137	E08	133507	chr22	3.69104e-11	143	1097530	1.3061e-38	256	1231037	NKX2.8 (homeobox protein NKX2.8); STC1 (stanniocalcin 1 precursor); SLC25A37 (mitochondrial solute carrier protein); ENTPD4 (ectonucleoside triphosphate diphosphohydrolase); LOXL2 (lysyl oxidase-like 2 precursor);	hgt_genome_e24_2e0390.pdf
137	E09	102287	chr1	0	228	116359912	0	198	116257625	MID1IP1 (MID1 interacting G12-like protein); TSPAN7 (tetraspanin 7)	hgt_genome_4825_1c4de0.pdf
137	E13	126092	chr3	5.70344e-08	83	23416942	0	192	23290850	LPGAT1 (lysophosphatidylglycerol acyltransferase 1); NEK2 (NIMA (never in mitosis gene a)-related kinase 2); SLC30A1 (solute carrier family 30 (zinc transporter)); TRAF5 (TNF receptor-associated factor 5)	hgt_genome_12a7_2e1160.pdf
		126216	chr3	3.51869e-06	68	23417066	0	192	23290850
137	E14	139620	chr1	3.21404e-06	44	69841783	3.39295e-08	72	69702163	RASSF8 (Ras association (RalGDS/AF-6) domain family 8); SSPN (sarcospan); Itpr2 (inositol 1 4 5-triphosphate receptor 2 isoform)	hgt_genome_4989_1c5610.pdf
137	E20	94996	chr3	3.24994e-11	73	16736522	5.38146e-16	65	16641526	C20orf39 (similar to chromosome 20 open reading frame 39); CST7 (cystatin F)	hgt_genome_12d8_2e1330.pdf
137	E21	76366	chr14	2.57067e-21	110	13712432	2.55774e-24	103	13636066	LOC416410 (similar to exportin 6; RAN binding protein 20)	hgt_genome_1488_2e1830.pdf
		73572	chr14	2.57067e-21	110	13712432	2.55774e-24	103	13638860
		73232	chr14	2.57067e-21	110	13712432	5.78534e-16	173	13639200
		76019	chr14	2.57067e-21	110	13712432	1.41033e-13	173	13636413
137	F01	85716	chr1	0	235	85488642	1.53079e-07	43	85574358	LSAMP (limbic system-associated membrane protein)	hgt_genome_4a3a_1c5b50.pdf
		85855	chr1	1.70005e-22	112	85488503	1.53079e-07	43	85574358
137	F05	94825	chr2	0	264	126001773	9.86796e-15	111	125906948	Pag1 (phosphoprotein associated with glycosphingolipid)	hgt_genome_137f_2b72f0.pdf
137	F06	122439	chr5	7.15052e-10	63	25628835	0	182	25506396	LRP4 (low density lipoprotein receptor-related protein); CKAP5 (colonic and hepatic tumor over-expressed protein); F2 (coagulation factor II); ARHGAP1 (Rho GTPase activating protein 1)	hgt_genome_1aef_2e2070.pdf
		122597	chr5	7.15052e-10	63	25628835	5.92501e-10	103	25506238
		122110	chr5	6.88776e-07	102	25628506	0	182	25506396
		122268	chr5	6.88776e-07	102	25628506	5.92501e-10	103	25506238
137	F09	128016	chr1	1.65071e-10	128	15498799	5.89462e-10	83	15370783	PIK3CG (phosphoinositide-3-kinase catalytic gamma); prkar2ab (protein kinase cAMP-dependent regulatory type)	hgt_genome_4b10_1c6000.pdf
137	F16	164130	chr1	6.02629e-10	55	128408494	0	213	128572624	MD1 (midline 1); CLCN4 (chloride channel 4)	hgt_genome_4baa_1c6370.pdf
		120023	chr1	6.02629e-10	55	128452601	0	213	128572624
137	F21	114887	chr3	1.27214e-06	93	95735922	8.29569e-43	182	95621035	TPO (thyroid peroxidase isoform a)	hgt_genome_1e05_2e22b0.pdf
137	F24	85727	chr26	8.86242e-15	63	3421369	2.75141e-30	164	3507096	SLC16A1 (solute carrier family 16 member 1); LRIG2 (leucine-rich repeats and immunoglobulin-like)	hgt_genome_21f7_2e2700.pdf
		85552	chr26	8.86242e-15	63	3421369	5.99471e-19	138	3506921
		86077	chr26	8.22304e-09	69	3421019	2.75141e-30	164	3507096
		85902	chr26	8.22304e-09	69	3421019	5.99471e-19	138	3506921
		85955	chr26	7.92087e-06	36	3421141	2.75141e-30	164	3507096
		85780	chr26	7.92087e-06	36	3421141	5.99471e-19	138	3506921
137	G07	110176	chrZ	3.2356e-39	156	61536446	4.29958e-32	84	61426270	XRCC4 (X-ray repair cross complementing protein 4)	hgt_genome_76c3_2b1dc0.pdf
137	G08	107997	chr1	8.37784e-06	44	95921962	2.58361e-15	183	96029959	HTR1F (5-hydroxytryptamine (serotonin) receptor 1F)	hgt_genome_4ce1_1c6b30.pdf
137	G18	96331	chr1	1.71795e-23	117	191845119	0	309	191941450	CHORDC1 (cysteine and histidine-rich domain); PSMAL (hypothetical protein LOC219595); FOLH1 (folate hydrolase 1 isoform 2); NAALAD2 (N-acetylated alpha-linked acidic dipeptidase 2)	hgt_genome_4e63_1c7400.pdf
137	H03	92719	chr13	4.11153e-08	166	5441944	0	418	5534663	------------	hgt_genome_22c2_2e2860.pdf
		92312	chr13	2.53657e-06	61	5442351	0	418	5534663
137	H09	115930	chr3	0	337	78261119	2.40923e-09	94	78377049	ANKRD6 (ankyrin repeat domain 6); similar to Human Protein RRAGD	hgt_genome_2765_2e2cc0.pdf
137	H14	88804	chr19	0	328	5645679	0	419	5556875	LOC771628 (similar to Smg-6 homolog, nonsense mediated mRNA decay factor (C. elegans)); LOC771635 (hypothetical protein LOC771635); TSR1 (TSR1, 20S rRNA accumulation, homolog (S. cerevisiae)); LOC417566 (similar to hypothetical protein MGC45714); OG9X (OG9 homeobox gene); LOC427829 (similar to Kinesin-like protein KIF12); VTN (vitronectin); LOC417568 (similar to sterile alpha and TIR motif contai…	hgt_genome_2ee8_2e3370.pdf
137	H19	97841	chr2	1.96209e-31	122	133846778	1.49452e-16	122	133944619	ZNF706 (HSPC038 protein)	hgt_genome_146e_2b77a0.pdf
		104479	chr2	1.96209e-31	122	133846778	1.49452e-16	122	133951257
		105634	chr2	4.78312e-29	122	133838985	1.49452e-16	122	133944619
		112272	chr2	4.78312e-29	122	133838985	1.49452e-16	122	133951257
		105809	chr2	3.68038e-08	76	133838810	1.49452e-16	122	133944619
		112447	chr2	3.68038e-08	76	133838810	1.49452e-16	122	133951257
		98016	chr2	3.68038e-08	76	133846603	1.49452e-16	122	133944619
		104654	chr2	3.68038e-08	76	133846603	1.49452e-16	122	133951257
137	H23	139972	chr3	9.16993e-06	64	108376430	6.57585e-21	233	108516402	ZNF395 (zinc finger protein 395); LOC426385 (hypothetical protein LOC426385); ELP3 (elongation protein 3 homolog)	hgt_genome_3037_2e35e0.pdf
137	I06	116864	chr2	0	512	50776924	2.28214e-06	61	50660060	INHBA (inhibin beta A (activin A activin AB alpha))	hgt_genome_1515_2b7ac0.pdf
137	I07	110155	chr3	1.87095e-34	136	64859249	4.98056e-23	241	64749094	------------	hgt_genome_32aa_2e3a40.pdf
		110320	chr3	1.49452e-16	90	64859414	4.98056e-23	241	64749094
137	I09	103969	chr7	4.05939e-21	109	608298	1.03918e-11	66	504329	COL5A2 (collagen, type V, alpha 2); COL3A1 (alpha 1 type III collagen)	hgt_genome_3426_2e3c70.pdf
137	I11	107567	chr8	1.0231e-24	103	24032919	0	248	23925352	LOC772086 (hypothetical protein LOC772086)	hgt_genome_3825_2e4330.pdf
		107214	chr8	1.0231e-24	103	24032919	3.29128e-24	225	23925705
137	I24	90125	chr1	1.35899e-38	175	42041257	6.24911e-10	89	42131382	Ppfia2 (PTPRF interacting protein alpha 2); LOC417875 (similar to FLJ21963 protein)	hgt_genome_4fc0_1c7af0.pdf
		90321	chr1	1.63265e-16	118	42041061	6.24911e-10	89	42131382
137	J11	133253	chr3	1.36129e-38	259	63859730	2.58131e-09	178	63726477	C6orf213; SMPDL3A (acid sphingomyelinase-like phosphodiesterase 3A); FABP7 (fatty acid binding protein 7 brain)	hgt_genome_3b1f_2e46f0.pdf
		133599	chr3	2.36921e-09	58	63860076	2.58131e-09	178	63726477
137	K03	87668	chr9	1.3297e-29	88	23575046	7.20179e-28	136	23487378	NMD3 (NMD3 homolog); PPM1L (protein phosphatase 1 (formerly 2C)-like)	hgt_genome_3f2e_2e4ce0.pdf
		87473	chr9	1.3297e-29	88	23575046	1.45591e-10	68	23487573
137	K09	102066	chr1	0	248	35845637	0	413	35947703	LEMD3 (LEM domain containing 3); MSRB3 (methionine sulfoxide reductase B3 isoform 2)	hgt_genome_51eb_1c8840.pdf
		102476	chr1	2.25191e-31	119	35845227	0	413	35947703
		100386	chr1	2.08945e-25	109	35847317	0	413	35947703
137	K12	83644	chr4	0	350	71694519	1.97375e-06	41	71778163	TBC1D1 (TBC1 (tre-2/USP6 BUB2 cdc16) domain family)	hgt_genome_42d2_2e51a0.pdf
		79387	chr4	0	350	71698776	1.97375e-06	41	71778163
137	K14	99074	chr14	9.27655e-06	36	9737355	3.01296e-33	190	9638281	------------	hgt_genome_44bb_2e53e0.pdf
137	K16	104731	chr3	5.75606e-07	46	57148147	2.24354e-12	78	57043416	MAP7 (microtubule-associated protein 7); BCLAF1 (BCL2-associated transcription factor 1 isoform)	hgt_genome_452e_2e5570.pdf
137	K22	91698	chr7	4.65429e-26	90	11708298	6.96928e-19	146	11799996	------------	hgt_genome_4774_2e5880.pdf
		91452	chr7	9.76801e-12	78	11708544	6.96928e-19	146	11799996
137	K23	122277	chr2	1.4655e-19	123	144840229	8.06887e-31	150	144717952	------------	hgt_genome_154c_2b7c20.pdf
		122702	chr2	1.4655e-19	123	144840229	2.3631e-06	41	144717527
137	L09	115387	chr11	2.63736e-34	155	6717166	3.22299e-44	175	6601779	NKD1 (naked cuticle homolog 1)	hgt_genome_484d_2e5aa0.pdf
137	L13	107326	chr1	0	206	63570681	0	216	63463355	CACNA1C (calcium channel, voltage-dependent, L type, alpha 1C subunit )	hgt_genome_52dd_1c8f30.pdf
137	L17	108817	chr13	5.23899e-07	46	1221283	2.67356e-24	79	1112466	PSD (pleckstrin and Sec7 domain containing); NRG2 (neuregulin 2 isoform 1)	hgt_genome_493f_2e5d80.pdf
137	L23	72411	chr1	0	303	116015636	1.68462e-06	65	115943225	BCOR (BCL-6 interacting corepressor isoform 2)	hgt_genome_534d_1c91e0.pdf
137	M13	136171	chr3	9.28255e-09	101	106649599	9.67823e-18	91	106513428	------------	hgt_genome_4c00_2e60e0.pdf
137	M24	111286	chr2	0	168	106888022	0	247	106776736	ZNF521 (zinc finger protein 521)	hgt_genome_161b_2b7f80.pdf
		110848	chr2	0	168	106888022	3.77537e-11	57	106777174
		111197	chr2	1.81569e-06	53	106887933	0	247	106776736
		110759	chr2	1.81569e-06	53	106887933	3.77537e-11	57	106777174
137	N01	113257	chrZ	6.28935e-19	78	45452032	1.92212e-31	191	45338775	EPB41L4A (erythrocyte protein band 4.1-like 4)	hgt_genome_7620_2b19f0.pdf
137	N04	104606	chr1	0	316	114251485	0	542	114146879	microRNA	hgt_genome_5420_1c9730.pdf
		105028	chr1	2.72248e-18	85	114251907	0	542	114146879
137	N09	125352	chr2	3.24451e-06	92	61875329	1.4013e-45	199	62000681	------------	hgt_genome_174e_2b82f0.pdf
137	O01	103148	chr6	0	193	30739227	3.69753e-11	105	30842375	EMX2 (empty spiracles homolog 2)	hgt_genome_4d2f_2e6320.pdf
137	O07	104086	chr15	0	384	3937132	0	249	3833046	------------	hgt_genome_4e74_2e6570.pdf
137	O11	97185	chr1	0	221	109588543	0	306	109685728	RUNX1 (runt-related transcription factor 1 isoform a)	hgt_genome_54e8_1c9ad0.pdf
		97508	chr1	3.15594e-36	169	109588220	0	306	109685728
137	O14	115533	chrZ	0	644	9896515	3.13676e-08	116	10012048	RAD1 (RAD1 homolog isoform 1); Rai14 (ankycorbin); BXDC2 (brix domain containing 2); DNAJA5 (DnaJ homology subfamily A member 5); LOC431666 (similar to alanine-glyoxylate aminotransferase 2 precursor; beta-alanine-pyruvate aminotransferase; beta-ALAAT II); PRLR (prolactin receptor)	hgt_genome_759b_2b1670.pdf
137	O16	108194	chr4	6.54944e-16	161	56440475	6.42533e-19	70	56332281	LOC422682 (similar to calcineurin-binding protein calsarcin-1); LOC428768 (similar to Myopodin protein)	hgt_genome_4fdf_2e6aa0.pdf
		108062	chr4	6.54944e-16	161	56440475	2.44559e-15	212	56332413
		107493	chr4	5.85362e-07	97	56439774	6.42533e-19	70	56332281
		107361	chr4	5.85362e-07	97	56439774	2.44559e-15	212	56332413
137	O19	99021	chr2	3.99202e-17	93	89945245	3.86783e-08	64	90044266	------------	hgt_genome_17d2_2b84d0.pdf
137	P04	112009	chr3	2.26865e-34	280	74676392	1.03754e-11	86	74564383	------------	hgt_genome_5224_2e7010.pdf
		112170	chr3	2.26865e-34	280	74676392	6.16581e-07	94	74564222
137	P08	131429	chr3	6.55296e-10	63	63909674	1.4345e-07	35	64041103	SERINC1 (tumor differentially expressed 2); HSF2 (heat shock transcription factor 2)	hgt_genome_5466_2e7260.pdf
137	P10	120686	chr10	2.08793e-43	211	15386060	3.6132e-11	101	15506746	LOC427507 (similar to hypothetical protein D430020F16)	hgt_genome_55fd_2e7550.pdf
		120247	chr10	2.08793e-43	211	15386060	5.64142e-10	112	15506307
		120462	chr10	8.21028e-06	143	15386284	3.6132e-11	101	15506746
		120023	chr10	8.21028e-06	143	15386284	5.64142e-10	112	15506307
137	P19	137789	chr3	3.99997e-07	70	108396089	1.54143e-44	105	108258300	NCOA1 (nuclear receptor coactivator 1)	hgt_genome_5801_2e77f0.pdf
		136778	chr3	3.99997e-07	70	108396089	1.70353e-19	59	108259311
		137607	chr3	6.2453e-06	79	108395907	1.54143e-44	105	108258300
		136596	chr3	6.2453e-06	79	108395907	1.70353e-19	59	108259311
136	A16	126281	chr3	1.13034e-29	188	104002853	0	325	104129134	hgt_genome_5afd_2e79d0.pdf	chr3:104,002,000-104,130,000
		126460	chr3	5.36582e-07	54	104002674	0	325	104129134
136	A17	95333	chr15	9.18767e-09	53	2291533	1.56126e-06	41	2386866	LOC416796 (similar to UDP-GalNAc)	hgt_genome_5b25_2e7b00.pdf
136	A18	123984	chr4	1.03692e-32	137	49564571	0	499	49440587	------------	hgt_genome_5bf5_2e7d60.pdf
136	A21	101818	chr14	0	288	2818255	7.59666e-25	132	2920073	MAD1L1 (MAD1-like 1 protein)	hgt_genome_5cf3_2e7f10.pdf
136	B09	118906	chr7	0	501	35464892	3.60023e-11	49	35583798	------------	hgt_genome_5e5a_2e8160.pdf
136	B16	117152	chr2	1.16822e-20	125	109298371	8.61799e-43	162	109181219	Dsg4 (desmoglein 4); DSG2 (desmoglein 2 preproprotein)	hgt_genome_19f8_2b8af0.pdf
		116537	chr2	1.16822e-20	125	109298371	2.82566e-27	144	109181834
		116430	chr2	3.97406e-08	64	109297649	8.61799e-43	162	109181219
		115815	chr2	3.97406e-08	64	109297649	2.82566e-27	144	109181834
136	B21	125354	chr1	1.45823e-13	85	71138440	0	488	71013086	Mpped1 (metallophosphoesterase domain containing 1)	hgt_genome_55b3_1c9e30.pdf
		125540	chr1	3.55482e-11	145	71138626	0	488	71013086
136	C03	127064	chr2	1.10266e-26	285	117064030	1.91863e-19	59	116936966	CHD7 (chromodomain helicase DNA binding protein 7)	hgt_genome_1af9_2b8df0.pdf
136	C13	101898	chr2	0	322	17625980	1.4666e-07	59	17727878	SPAG6 (sperm associated antigen 6 isoform 1); COMMD3 (COMM domain containing 3)	hgt_genome_1c6c_2b9200.pdf
		102138	chr2	3.1192e-21	98	17625740	1.4666e-07	59	17727878
136	C21	95231	chr4	3.61164e-08	192	69783501	1.50973e-10	48	69688270	------------	hgt_genome_5ea7_2e82a0.pdf
136	C22	122752	chr3	3.35198e-39	221	94457141	2.25496e-40	444	94579893	FBXO25 (F-box only protein 25 isoform 3)	hgt_genome_5f67_2e8470.pdf
136	C23	87808	chr14	1.79287e-16	86	13858023	0	295	13945831	LOC416407 (similar to mKIAA1924 protein); RHOT2 (ras homolog gene family member T2); similar RHBDL1 (rhomboid veinlet-like 1); STUB1 (STIP1 homology and U-box containing protein 1); WDR24 (WDR24); FBXL16 (F-box and leucine-rich repeat protein 16); METRN (meteorin glial cell differentiation regulator)	hgt_genome_602c_2e8960.pdf
136	D01	101180	chr6	0	490	24275786	0	163	24174606	similar to Human Protein FBXW4; POLL (polymerase (DNA directed) lambda); BTRC (beta-transducin repeat containing protein)	hgt_genome_60e1_2e8b00.pdf
		100998	chr6	0	490	24275786	2.8026e-45	154	24174788
		101285	chr6	0	490	24275786	1.12834e-07	31	24174501
136	D09	91801	chr3	5.67789e-13	80	79271084	1.79244e-19	111	79362885	CGA (glycoprotein hormones alpha polypeptide); HTR1E (5-hydroxytryptamine (serotonin) receptor 1E)	hgt_genome_630b_2e9300.pdf
136	D21	133183	chr11	2.23856e-15	180	19243226	0	323	19376409	MTHFSD (methenyltetrahydrofolate synthetase domain)	hgt_genome_63c9_2e9700.pdf
		132969	chr11	2.23856e-15	180	19243226	4.35272e-29	147	19376195
136	D24	123502	chr3	1.06901e-26	131	84029386	4.95936e-26	130	84152888	LOC421862 (similar to CD109)	hgt_genome_6b1e_2ec3c0.pdf
		123658	chr3	1.06901e-26	131	84029386	1.08053e-14	107	84153044
136	E05	84598	chr13	0	344	8852278	5.94142e-07	46	8767680	SH3PXD2B (SH3 and PX domains 2B)	hgt_genome_6d8a_2ed810.pdf
		83193	chr13	0	344	8852278	5.94142e-07	46	8769085
136	E08	124569	chrZ	1.5372e-19	115	40465567	0	502	40340998	Zcchc6 (zinc finger CCHC domain containing 6)	hgt_genome_7126_2b05a0.pdf
		124743	chrZ	5.42873e-10	67	40465741	0	502	40340998
136	E20	114720	chr21	0	168	3429601	1.4013e-44	172	3314881	SPSB1 (SPRY domain-containing SOCS box protein SSB-1); SLC25A33 (mitochondrial carrier protein MGC4399); LOC199953 (hypothetical protein LOC199953)	hgt_genome_708e_2edd60.pdf
		114456	chr21	4.43526e-26	194	3429337	1.4013e-44	172	3314881
136	E24	140055	chr2	2.60132e-09	134	134200625	4.33973e-11	133	134340680	NCALD (neurocalcin)	hgt_genome_1d70_2b9520.pdf
		142916	chr2	2.60132e-09	134	134200625	4.33973e-11	133	134343541
136	F03	111522	chr1	0	271	98755156	1.01292e-11	154	98866678	------------	hgt_genome_560a_1ca010.pdf
136	F11	82043	chr18	0	135	6075907	5.88545e-44	220	5993864	PCTP (phosphatidylcholine transfer protein)	hgt_genome_72ca_2ee330.pdf
136	G03	80736	chr13	0	252	3106824	0	648	3026088	NPM1 (nucleophosmin 1); TLX3 (T-cell leukemia homeobox 3); RANBP17 (RAN binding protein 17)	hgt_genome_736b_2ee700.pdf
		81170	chr13	4.53035e-17	99	3107258	0	648	3026088
136	G05	72340	chr23	4.2039e-45	157	5850486	2.55446e-32	100	5922826	TCEB3 (transcription elongation factor B (SIII), polypeptide 3 (110kDa, elongin A)); LOC419684 (similar to thioredoxin family Trp26); LOC419685 (similar to Acyl-protein thioesterase 2 (Lysophospholipase II) (LPL-I)); LOC419686 (similar to dJ886K2.3 (UDP-galactose-4-epimerase)); HMGCL (3-hydroxymethyl-3-methylglutaryl-Coenzyme A lyase (hydroxymethylglutaricaciduria)); LOC419687 (similar to Tissue …	hgt_genome_7520_2eed30.pdf
		72807	chr23	8.49507e-28	105	5850019	2.55446e-32	100	5922826
136	G08	110906	chr5	2.35924e-06	65	14498644	0	207	14387738	LOC423090 (similar to KCNQ1)	hgt_genome_76aa_2ef570.pdf
		110650	chr5	2.35924e-06	65	14498644	1.06691e-17	190	14387994
136	G12	103634	chr12	0	148	3839655	3.07115e-27	100	3736021	IARS (isoleucine-tRNA synthetase)	hgt_genome_77af_2ef8a0.pdf
136	G24	95670	chr3	5.19879e-35	105	71841300	0	488	71745630	------------	hgt_genome_784d_2efc10.pdf
		95489	chr3	2.65979e-18	117	71841119	0	488	71745630
136	H03	73414	chr15	0	385	7578359	0	220	7651773	------------	hgt_genome_78ba_2efe20.pdf
		72942	chr15	0	149	7578831	0	220	7651773
136	H08	129442	chr15	8.22304e-09	85	9397099	0	341	9526541	SPPL3 (signal peptide peptidase 3); ACADS (acyl-Coenzyme A dehydrogenase C-2 to C-3 short); CABP2 (calcium binding protein 2 isoform 2); Rnf10 (ring finger protein 10); similar to Human Protein KIAA0152	hgt_genome_7ad8_2f0810.pdf
136	H12	104658	chr12	0	202	14426164	0	130	14321506	LOC416083 (similar to MAGI1c)	hgt_genome_7b29_2f0a40.pdf
		104469	chr12	1.03421e-08	85	14425975	0	130	14321506
136	H21	110831	chr2	1.38428e-38	139	68208293	7.10584e-34	329	68319124	GMDS (GDP-mannose 4 6-dehydratase)	hgt_genome_1ea6_2b9890.pdf
136	I01	127554	chr1	2.32518e-09	142	190856716	0	328	190984270	Fat3 (FAT tumor suppressor homolog 3)	hgt_genome_57aa_1caa70.pdf
		127760	chr1	9.18767e-09	77	190856510	0	328	190984270
136	I09	116899	chr2	0	347	144723989	2.60087e-15	143	144840888	------------	hgt_genome_1fb8_2b9ac0.pdf
		117333	chr2	0	347	144723989	2.41323e-09	74	144841322
136	I10	141161	chrZ	6.66845e-25	196	47584377	4.06779e-08	64	47725538	------------	hgt_genome_6fbc_2b0200.pdf
136	I13	121035	chr2	5.56039e-10	71	90295453	2.54684e-12	195	90416488	GABBR2 (G protein-coupled receptor 51)	hgt_genome_2098_2b9dd0.pdf
		121480	chr2	5.56039e-10	71	90295453	1.57125e-10	72	90416933
136	I15	104878	chr17	7.25064e-06	52	1572585	0	143	1467707	LOC770984 (similar to OTTHUMP00000021963)	hgt_genome_7b95_2f0da0.pdf
136	I20	114478	chr2	1.0846e-17	124	12388751	4.23867e-20	76	12503229	------------	hgt_genome_2114_2b9f40.pdf
		114293	chr2	1.0846e-17	124	12388751	5.91488e-10	139	12503044
136	J02	121480	chr2	3.50973e-33	158	132058456	0	184	131936976	PGCP (plasma glutamate carboxypeptidase)	hgt_genome_2208_2ba250.pdf
		121763	chr2	7.09522e-16	76	132058739	0	184	131936976
136	J04	92075	chr1	3.67158e-11	77	1162797	4.69582e-32	267	1254872	LOC416696 (similar to type VII collagen); LOC416697 (similar to Collagen alpha 1(VII) chain precursor (Long-chain collagen)); LOC416698 (similar to solute carrier family 35, member B4; YEA4 protein)	hgt_genome_58bb_1cb150.pdf
136	J13	109018	chrZ	3.91809e-11	124	32953296	0	331	32844278	------------	hgt_genome_6e63_2afed0.pdf
136	J21	93310	chr20	0	161	1895454	2.16178e-40	218	1802144	------------	hgt_genome_7c31_2f1410.pdf
136	K04	101166	chr1	9.3458e-09	125	25397156	1.52092e-07	51	25498322	KCND2 (potassium voltage-gated channel Shal-related)	hgt_genome_5975_1cb500.pdf
		100952	chr1	3.69288e-08	44	25397370	1.52092e-07	51	25498322
136	K07	69157	chr10	2.70472e-12	143	15839209	5.92411e-38	150	15908366	SV2A (synaptic vesicle glycoprotein 2)	hgt_genome_7c79_2f15f0.pdf
136	K10	92684	chr9	8.8003e-34	360	10237446	1.43203e-07	205	10330130	IRS1 (insulin receptor substrate 1)	hgt_genome_7d93_2f19e0.pdf
136	K15	76114	chr13	5.31125e-32	160	6732738	0	402	6808852	GABRG2 (gamma-aminobutyric acid (GABA) A receptor gamma)	hgt_genome_7df3_2f1b90.pdf
		76568	chr13	5.31125e-32	160	6732738	3.39265e-11	49	6809306
136	K18	91270	chr1	5.70728e-07	90	71709696	2.07868e-31	295	71800966	------------	hgt_genome_59d8_1cb740.pdf
		91667	chr1	5.70728e-07	90	71709696	3.89908e-08	96	71801363
136	K19	120011	chr7	0	186	9489900	9.48813e-09	93	9609911	------------	hgt_genome_7f41_2f1e80.pdf
		119829	chr7	0	186	9489900	2.31298e-06	49	9609729
		120093	chr7	9.97725e-06	64	9489818	9.48813e-09	93	9609911
		119911	chr7	9.97725e-06	64	9489818	2.31298e-06	49	9609729
136	K20	121741	chrZ	0	266	7523742	0	261	7645483	------------	hgt_genome_6d3a_2afbe0.pdf
		121427	chrZ	0	275	7524056	0	261	7645483
136	L08	122107	chr13	8.28755e-17	110	11607436	3.85322e-11	202	11729543	SGCD (delta-sarcoglycan isoform 1)	hgt_genome_7f85_2f20b0.pdf
		121970	chr13	8.28755e-17	110	11607436	1.4666e-07	70	11729406
136	M02	64696	chr1	8.19973e-37	184	186786573	4.52336e-17	71	186851269	MMP27 (matrix metalloproteinase 27) + lot of metalloproteinase homologies	hgt_genome_5af7_1cbee0.pdf
136	M15	104301	chr9	9.91632e-06	76	10774918	2.14399e-43	429	10879219	------------	hgt_genome_7fe6_2f2330.pdf
136	N02	88681	chr9	0	276	19330413	0	323	19241732	TBL1XR1 (nuclear receptor co-repressor/HDAC3 complex)	hgt_genome_160_2f2510.pdf
136	N06	153689	chr1	2.86072e-11	61	194778302	0	299	194624613	------------	hgt_genome_5b53_1cc0e0.pdf
		153808	chr1	1.7649e-09	66	194778421	0	299	194624613
136	N10	120603	chr2	0	357	82741135	2.66317e-12	75	82620532	------------	hgt_genome_22c4_2ba410.pdf
		120509	chr2	0	357	82741135	2.56531e-09	70	82620626
136	N16	133689	chr3	1.06266e-31	79	101857382	0	242	101991071	DDX1 (DEAD (Asp-Glu-Ala-Asp) box polypeptide 1)	hgt_genome_206_2f2890.pdf
136	O02	76504	chr7	0	599	19616224	1.25665e-23	208	19692728	GORASP2 (golgi reassembly stacking protein 2); GAD1 (glutamate decarboxylase 1 (brain 67kDa))	hgt_genome_34b_2f31c0.pdf
136	O05	93058	chr8	9.24857e-43	153	17407774	0	193	17500832	LOC424543 (similar to NYD-SP30 protein)	hgt_genome_41c_2f3520.pdf
		93371	chr8	9.24857e-43	153	17407774	1.71276e-16	118	17501145
136	O07	60738	chr3	9.4725e-12	86	29014790	3.05562e-20	100	28954052	SLC4A1AP (solute carrier family 4 (anion exchanger), member 1); SUPT7L (SPTF-associated factor 65 gamma)	hgt_genome_4ad_2f3830.pdf
		60597	chr3	8.78912e-06	56	29014649	3.05562e-20	100	28954052
136	P05	133201	chr12	1.67486e-19	123	16139278	0	318	16272479	------------	hgt_genome_655_2f3d00.pdf
136	P10	105273	chrZ	1.6924e-13	121	21838249	0	168	21732976	homer1 (homer homolog 1); JMY (junction-mediating and regulatory protein)	hgt_genome_6c62_2af900.pdf
		105013	chrZ	1.6924e-13	121	21838249	1.48141e-07	39	21733236
136	P19	112569	chr7	1.45078e-10	52	35819391	1.80425e-22	104	35931960	------------	hgt_genome_893_2f4950.pdf
		112531	chr7	1.45078e-10	52	35819391	9.58301e-09	45	35931922
		112844	chr7	1.45078e-10	52	35819391	1.49623e-07	55	35932235
281	A22	93587	chr3	0	225	22270593	0	138	22364180	PTPN14 (protein tyrosine phosphatase non-receptor type); SMYD2 (SET and MYND domain containing 2)	hgt_genome_928_2f4b50.pdf
		93333	chr3	0	225	22270593	2.94463e-39	244	22363926
281	B01	127883	chr3	1.00368e-26	95	22486649	0	465	22358766	PROX1 (prospero-related homeobox 1)	hgt_genome_aa8_2f4f30.pdf
281	B03	115067	chr5	0	311	53486562	0	264	53601629	------------	hgt_genome_b49_2f5170.pdf
281	B07	112688	chr2	2.14509e-09	86	153080586	7.69313e-43	248	152967898	------------	hgt_genome_23d7_2ba610.pdf
		112855	chr2	2.14509e-09	86	153080586	1.73953e-34	84	152967731
281	D11	87062	chr6	8.79236e-40	360	19700920	0	555	19613858	LOC423781 (similar to FLJ00156 protein); LOC423782 (similar to RIKEN cDNA E130203B14 gene); LOC423783 (LOC423783)	hgt_genome_b9c_2f5350.pdf
281	D15	113589	chr1	3.00864e-39	128	2689723	2.81531e-11	81	2803312	------------	hgt_genome_5bab_1cc340.pdf
281	E01	112023	chr20	6.13654e-07	38	1847460	3.51469e-36	135	1959483	------------	hgt_genome_e1a_2f5900.pdf
281	E02	97206	chr3	1.37328e-35	174	54638260	2.09534e-31	224	54541054	AIG1 (androgen-induced 1)	hgt_genome_eeb_2f5a90.pdf
		97606	chr3	1.37328e-35	174	54638260	4.23592e-14	162	54540654
		97022	chr3	2.48126e-09	42	54638076	2.09534e-31	224	54541054
		97422	chr3	2.48126e-09	42	54638076	4.23592e-14	162	54540654
281	E05	43407	chr4	8.79233e-09	65	560078	6.16961e-15	63	516671	Stard8 (START domain containing 8); CR387744	hgt_genome_10a7_2f6350.pdf
281	E24	94792	chr13	0	408	11845951	0	313	11940743	------------	hgt_genome_118d_2f6850.pdf
		95292	chr13	0	408	11845951	1.55166e-41	157	11941243
281	F21	121682	chr3	0	401	61249001	1.06352e-20	168	61127319	PTPRK (protein tyrosine phosphatase receptor type K); PTPRM (protein tyrosine phosphatase receptor type M)	hgt_genome_1261_2f6b90.pdf
281	G06	104078	chr2	1.84296e-22	140	112711169	2.18111e-09	54	112607091	------------	hgt_genome_257f_2bac40.pdf
281	G10	85857	chr9	4.54631e-07	38	22814574	1.83599e-25	145	22728717	SI (sucrase-isomaltase (alpha-glucosidase))	hgt_genome_133e_2f7050.pdf
281	H19	77343	chr12	5.47811e-13	92	17450734	0	189	17528077	CNTN3 (contactin 3)	hgt_genome_1392_2f72f0.pdf
281	H23	122321	chr1	2.24223e-36	301	108228436	1.83259e-19	119	108350757	HUNK (hormonally upregulated Neu-associated kinase); hypothetical proteins	hgt_genome_5c9f_1cca40.pdf
281	H24	110646	chr2	6.12757e-10	96	36120792	0	343	36231438	------------	hgt_genome_25db_2bae20.pdf
		110518	chr2	2.33226e-06	49	36120920	0	343	36231438
281	I02	110351	chr1	0	421	45089810	1.71854e-25	168	45200161	DUSP6 (dual specificity phosphatase 6)	hgt_genome_5cf8_1ccd20.pdf
281	I08	103365	chr2	1.40827e-22	64	37067612	3.98157e-26	173	37170977	UBE2E1 (ubiquitin-conjugating enzyme E2E 1 isoform 1); NKIRAS1 (kappa B-ras 1)	hgt_genome_268f_2bb3d0.pdf
		103102	chr2	1.40827e-22	64	37067612	2.27918e-18	201	37170714
281	J01	129114	chr6	7.31157e-06	72	34537580	2.57499e-15	159	34408466	ADAM 12	hgt_genome_14de_2f74c0.pdf
		128911	chr6	7.31157e-06	72	34537580	2.30142e-06	41	34408669
281	K01	96466	chr4	2.1326e-37	165	61285123	0	288	61381589	RAP1GDS1 (RAP1 GTP-GDP dissociation stimulator 1); TSPAN17 (transmembrane 4 superfamily member 17 isoform a)	hgt_genome_17c8_2f8470.pdf
		96741	chr4	3.71162e-08	72	61284848	0	288	61381589
281	K02	110869	chr1	0	248	85610920	0	225	85500051	LSAMP (limbic system-associated membrane protein); GAP43 (growth associated protein 43)	hgt_genome_5da0_1cd1a0.pdf
		110665	chr1	5.83992e-16	189	85610716	0	225	85500051
281	L15	120959	chr2	1.00258e-08	97	143966513	4.92008e-06	104	144087472	Tmem65 (hypothetical protein LOC74868)	hgt_genome_2758_2bb6c0.pdf
281	M02	138652	chr2	1.23152e-35	134	104075399	4.67415e-20	164	103936747	MRLC2 (myosin regulatory light chain MRCL2); MRCL3 (myosin regulatory light chain MRCL3); MYOM1 (myomesin 1)	hgt_genome_281d_2bbc60.pdf
		127131	chr2	1.23152e-35	134	104075399	4.67415e-20	68	103948268
		138749	chr2	1.23152e-35	134	104075399	1.65071e-10	60	103936650
		127228	chr2	1.23152e-35	134	104075399	1.65071e-10	60	103948171
281	M04	92975	chr5	5.762e-13	116	14582324	0	156	14675299	KCNQ1 (potassium voltage-gated channel KQT-like); TRPM5 (transient receptor potential cation channel)	hgt_genome_19a5_2f8930.pdf
281	M16	105834	chr4	0	235	53686614	1.42512e-30	135	53580780	------------	hgt_genome_19e5_2f8b50.pdf
281	N14	98165	chr1	0	399	53674475	0	217	53772640	Cacng2 (voltage-dependent calcium channel gamma-2); Eif3s7 (eukaryotic translation initiation factor 3); FOXRED2 (FAD-dependent oxidoreductase domain containing); Txn2 (thioredoxin 2)	hgt_genome_5ec8_1cd920.pdf
		98066	chr1	0	399	53674475	1.76842e-15	76	53772541
281	O05	106286	chr3	3.09916e-20	80	67624658	0	271	67518372	------------	hgt_genome_1a96_2f8f10.pdf
281	P05	108627	chr5	9.15313e-24	146	6157376	1.7609e-09	54	6266003	------------	hgt_genome_1b9c_2f92d0.pdf
281	P19	130836	chr7	1.58095e-22	136	20849801	2.78964e-18	115	20718965	------------	hgt_genome_1c1c_2f9430.pdf
281	P22	124320	chr2	4.64746e-13	60	32960365	0	165	33084685	JAZF1 (JAZF zinc finger)	hgt_genome_28b3_2bbfd0.pdf
		123985	chr2	4.64746e-13	60	32960365	2.35418e-43	211	33084350
280	A02	68234	chr8	0	211	6975692	2.57222e-24	171	6907458	LZTR2 (leucine zipper transcription regulator 2); LOC424430 (vesicle amine transport protein 1)	hgt_genome_1d6c_2f9690.pdf
		67966	chr8	0	198	6975424	2.57222e-24	171	6907458
280	A04	96736	chr3	0	313	1420131	6.2438e-16	93	1323395	------------	hgt_genome_1f12_2f9ba0.pdf
		96579	chr3	0	313	1420131	2.20504e-06	69	1323552
280	A13	95579	chr2	0	450	142595743	3.10454e-14	94	142500164	COL14A1 (collagen type XIV alpha 1 (undulin)); MTBP (Mdm2 transformed 3T3 cell double minute 2 p53); SNTB1 (syntrophin beta 1)	hgt_genome_2a2e_2bc540.pdf
		93156	chr2	0	450	142595743	7.56815e-12	94	142502587
280	A18	137158	chr2	0	160	151243530	2.01226e-42	169	151380688	NIBP (NIK and IKK(beta) binding protein); EIF2C2 (eukaryotic translation initiation factor 2C 2); RPLP1 (ribosomal protein P1 isoform 1); PTK2 (PTK2 protein tyrosine kinase 2 isoform b)	hgt_genome_2ddb_2bcc80.pdf
280	A19	106418	chrZ	1.3223e-24	162	57313464	0	331	57207046	LOC427109 (similar to hypothetical protein DKFZp564D172); similar LOC769567 (similar to svp 44)	hgt_genome_6a5e_2af310.pdf
280	B03	79187	chr15	0	199	5977181	8.66726e-06	108	5897994	RSN (restin); ZCCHC8 (zinc finger CCHC domain containing 8); RSRC2 (arginine/serine-rich coiled-coil 2 isoform b); KNTC1 (Rough Deal homolog centromere/kinetochore)	hgt_genome_1fb4_2f9e60.pdf
280	B07	111754	chr3	0	256	104200803	3.29047e-36	147	104312557	WDR35 (WD repeat domain 35 isoform 1); MATN3 (matrilin-3 precursor)	hgt_genome_2248_2fa4c0.pdf
		111327	chr3	3.47049e-11	49	104201230	3.29047e-36	147	104312557
		111393	chr3	8.46025e-09	57	104201164	3.29047e-36	147	104312557
280	B09	144475	chrZ	0	255	5607185	8.44896e-33	129	5751660	BRUNOL5 (bruno-like 5 RNA binding protein)	hgt_genome_6442_2aed80.pdf
280	B10	130228	chrZ	1.28905e-41	136	26789860	0	266	26920088	similar to Dmrt1 & Dmrt3 (doublesex and mab-3 related transcription factor)	hgt_genome_5f41_2aeab0.pdf
280	B18	92577	chr13	3.11624e-27	68	2637370	4.11087e-17	175	2729947	FBXW11 (F-box and WD repeat domain containing 11)	hgt_genome_237a_2fa940.pdf
		92469	chr13	4.03485e-11	93	2637478	4.11087e-17	175	2729947
280	B21	113556	chr1	6.52979e-28	161	111161054	4.15607e-07	146	111047498	ERG (v-ets erythroblastosis virus E26 oncogene like)	hgt_genome_5f94_1cdef0.pdf
280	B22	115276	chr11	0	200	3774069	5.6718e-10	59	3889345	IRX5 (iroquois homeobox protein 5); LOC770749 (LOC770749 )	hgt_genome_248f_2fabb0.pdf
280	C09	103609	chr2	0	153	65296231	0	493	65399840	SLC35B3 (solute carrier family 35 member B3)	hgt_genome_2eb7_2bd050.pdf
280	C12	95756	chr23	2.8026e-45	306	5585703	0	180	5489947	RBBP4 (retinoblastoma binding protein 4); YARS (tyrosyl-tRNA synthetase); FNDC4 (fibronectin type III domain containing 4); HPCAL1 (hippocalcin-like 1)	hgt_genome_2530_2fb000.pdf
		95597	chr23	3.1805e-08	36	5585544	0	180	5489947
280	C14	117835	chr1	2.72546e-27	200	175625833	3.77474e-13	133	175507998	LOC418890 (similar to RIKEN cDNA 8030451K01); LOC418891 (KIAA2032 protein); LOC428074 (similar to stomatin-like 3); LOC418892 (similar to Complement C4 precursor); LOC418893 (similar to Fraser syndrome 1 isoform 1)	hgt_genome_6105_1ceae0.pdf
		118035	chr1	1.56014e-19	194	175626033	3.77474e-13	133	175507998
280	C17	115200	chr1	2.59856e-21	170	174932585	8.33408e-15	63	174817385	FOXO1A (forkhead box O1A); Mrps31 (mitochondrial ribosomal protein S31)	hgt_genome_61b8_1cefb0.pdf
280	C20	99221	chr2	1.12341e-07	59	64610513	0	421	64511292	------------	hgt_genome_2ee9_2bd190.pdf
280	C21	96603	chr13	5.14628e-35	149	14870873	0	267	14967476	SPOCK1 (sparc/osteonectin cwcv and kazal-like domains)	hgt_genome_27b0_2fbc80.pdf
280	C24	106505	chr9	1.4271e-07	67	15379983	2.14722e-06	142	15486488	LPP (LIM domain containing preferred translocation)	hgt_genome_2883_2fbef0.pdf
280	D01	88350	chr26	1.10026e-20	77	1959514	1.20273e-35	262	2047864	PCTK3 (PCTAIRE protein kinase 3 isoform b); MFSD4 (major facilitator superfamily domain containing); ELK4 (ELK4 protein isoform a); SLC45A3 (prostein)	hgt_genome_29c9_2fc310.pdf
280	D07	105814	chr3	7.48073e-28	193	15279810	5.70219e-10	35	15385624	PLCB1 (phosphoinositide-specific phospholipase C beta 1)	hgt_genome_2b95_2fc860.pdf
		105960	chr3	7.48073e-28	193	15279810	1.39006e-07	119	15385770
280	D08	119859	chr1	2.5573e-09	126	66263621	2.50127e-09	74	66143762	PIK3C2G (phosphoinositide-3-kinase class 2 gamma)	hgt_genome_6271_1cf2a0.pdf
		119666	chr1	9.73353e-06	32	66263428	2.50127e-09	74	66143762
280	D09	90287	chr20	0	289	7471086	0	523	7380799	CDH4 (cadherin 4 type 1 R-cadherin (retinal))	hgt_genome_2c1f_2fcad0.pdf
		90619	chr20	1.81955e-06	53	7471418	0	523	7380799
280	D24	106833	chr4	5.0649e-16	93	11934585	2.69769e-24	95	11827752	LOC422315 (similar to mKIAA0424 protein)	hgt_genome_2da9_2fcdb0.pdf
280	E01	91594	chr1	5.01618e-32	112	134485246	5.67848e-41	225	134576840	LOC418677 (similar to Gamma-tubulin complex component 5); NIPA2 (non imprinted in Prader-Willi/Angelman syndrome 2); NIPA1 (non imprinted in Prader-Willi/Angelman syndrome 1)	hgt_genome_632c_1cf870.pdf
		91519	chr1	5.01618e-32	112	134485246	5.87313e-07	34	134576765
		91349	chr1	5.01618e-32	112	134485246	9.16993e-06	64	134576595
280	E03	86972	chr2	2.93056e-08	44	105408355	0	581	105321383	ROCK1 (Rho-associated coiled-coil containing protein)	hgt_genome_2fb9_2bd480.pdf
280	E12	134178	chr2	0	334	121726449	0	406	121592271	EYA1 (eyes absent 1 isoform b)	hgt_genome_3084_2bd770.pdf
		131073	chr2	0	334	121726449	0	263	121595376
		131227	chr2	0	334	121726449	1.16583e-38	123	121595222
		134251	chr2	0	334	121726449	5.3309e-13	60	121592198
		131300	chr2	0	334	121726449	5.3309e-13	60	121595149
280	E13	136461	chr2	0	403	100373840	2.99009e-41	215	100237379	------------	hgt_genome_3151_2bd8a0.pdf
280	E15	104282	chr2	1.16593e-31	221	42647550	1.99207e-31	208	42543268	BFSP2 (phakinin); CDV3 (CDV3 homolog)	hgt_genome_3498_2bdd90.pdf
		103914	chr2	1.16593e-31	221	42647550	1.59128e-13	68	42543636
		104560	chr2	2.35703e-14	70	42647828	1.99207e-31	208	42543268
		104192	chr2	2.35703e-14	70	42647828	1.59128e-13	68	42543636
280	E19	117273	chr2	1.68974e-13	125	45946806	1.28995e-34	112	46064079	MLH1 (MutL protein homolog 1)	hgt_genome_37d4_2be300.pdf
280	E23	130195	chr5	0	321	58419737	0	270	58289542	OTX2 (orthodenticle homeobox 2)	hgt_genome_6313_305770.pdf
		130516	chr5	6.42533e-19	236	58420058	0	270	58289542
280	F02	88378	chr6	4.87286e-32	256	31915413	4.48325e-23	133	31827035	INPP5F (inositol polyphosphate-5-phosphatase F); C10orf119 (chromosome 10 open reading frame 119); SEC23IP (Sec23-interacting protein p125)	hgt_genome_6543_305a70.pdf
280	F05	99618	chr7	0	310	28268026	0	473	28168408	SEMA5B (semaphorin 5B isoform 1)	hgt_genome_6665_305f40.pdf
280	F06	102084	chr9	0	416	11268478	1.49692e-10	84	11370562	ZBTB38 (zinc finger and BTB domain containing 38); RASA2 (RAS p21 protein activator 2); RNF7 (ring finger protein 7); GRK7 (G-protein-coupled receptor kinase 7)	hgt_genome_6821_306560.pdf
		102301	chr9	0	197	11268261	1.49692e-10	84	11370562
280	F10	104761	chr13	2.52607e-12	47	11730052	5.42873e-10	43	11834813	------------	hgt_genome_6b0a_3069e0.pdf
		105071	chr13	1.55843e-10	56	11729742	5.42873e-10	43	11834813
280	F19	102818	chr14	0	275	1850158	0	220	1747340	FAM20C (family with sequence similarity 20 member C)	hgt_genome_6b60_306b10.pdf
280	F24	114432	chr4	3.84853e-41	230	86418059	2.07012e-06	33	86532491	FGFR3 (fibroblast growth factor receptor 3)	hgt_genome_6d69_306f80.pdf
		114493	chr4	3.84853e-41	230	86418059	8.17982e-06	68	86532552
280	G02	93798	chr24	5.56702e-16	97	2478989	2.45853e-15	96	2572787	LOC428237 (similar to immunoglobulin superfamily, member 9); JAM3 (junctional adhesion molecule 3 precursor); NCAPD3 (KIAA0056 protein)	hgt_genome_6e93_307210.pdf
		93575	chr24	5.56702e-16	97	2478989	2.36819e-12	83	2572564
		93519	chr24	5.56702e-16	97	2478989	5.56094e-07	30	2572508
		93347	chr24	5.36245e-13	64	2479440	2.45853e-15	96	2572787
		93124	chr24	5.36245e-13	64	2479440	2.36819e-12	83	2572564
		93068	chr24	5.36245e-13	64	2479440	5.56094e-07	30	2572508
280	G23	110520	chr4	6.42923e-07	50	16427733	8.96358e-12	50	16317213	------------	hgt_genome_70f6_307790.pdf
280	H02	107345	chr4	1.32012e-35	202	14745744	9.20039e-06	72	14853089	------------	hgt_genome_7296_307900.pdf
280	H05	125559	chr2	3.60289e-14	81	149112697	4.08391e-23	160	148987138	------------	hgt_genome_3857_2be430.pdf
280	H10	115027	chr2	3.80132e-11	81	85767455	0	290	85882482	P15RS (hypothetical protein FLJ10656)	hgt_genome_3a26_2be800.pdf
		115358	chr2	3.80132e-11	81	85767455	1.1306e-17	200	85882813
		115940	chr2	9.26674e-09	61	85766542	0	290	85882482
		116271	chr2	9.26674e-09	61	85766542	1.1306e-17	200	85882813
280	H23	124135	chr6	2.30605e-18	228	31584297	0	339	31460162	EIF3S10 (eukaryotic translation initiation factor 3); FAM45B (hypothetical protein LOC55855); PRDX3 (peroxiredoxin 3 isoform b); GRK5 (G protein-coupled receptor kinase 5)	chr6:31,460,000-31,585,000
		123684	chr6	2.30605e-18	228	31584297	2.42863e-06	182	31460613
		123925	chr6	7.8447e-06	72	31584087	0	339	31460162
		123474	chr6	7.8447e-06	72	31584087	2.42863e-06	182	31460613
280	I02	95496	chr1	2.00844e-06	41	61632608	4.1668e-17	67	61728104	LOC418139 (similar to RIKEN cDNA D030011O10 gene); LOC418140 (similar to chromosome 12 open reading frame 14; TERA protein); CAPRIN2 (C1q domain containing 1 isoform 1)	hgt_genome_7398_307bf0.pdf
		95936	chr1	2.00844e-06	41	61632608	9.07853e-06	36	61728544
280	I15	95745	chr4	3.59615e-14	172	67446451	1.12904e-38	243	67542196	LNX1 (multi-PDZ-domain-containing protein)	hgt_genome_7732_308220.pdf
280	I19	81200	chr1	0	226	47508638	8.56063e-06	40	47589838	NTN4 (netrin 4); SNRPF (similar to Small nuclear ribonucleoprotein F); AMDHD1 (amidohydrolase domain containing 1)	hgt_genome_66fc_1d0d30.pdf
		81283	chr1	2.22277e-12	51	47508555	8.56063e-06	40	47589838
280	I20	101831	chr4	0	413	70457333	1.56155e-35	106	70355502	at the beg PHOX2B; LOC422780	hgt_genome_78a7_308550.pdf
		102249	chr4	1.40336e-16	82	70457751	1.56155e-35	106	70355502
280	J10	119037	chr10	8.77652e-09	89	10347738	0	154	10228701	LEO1 (Leo1 Paf1/RNA polymerase II complex component); TMOD 2 & 3 (tropomodulin 2 & 3)	hgt_genome_7997_308850.pdf
		118840	chr10	1.37031e-07	79	10347541	0	154	10228701
280	J13	86395	chr5	4.80972e-07	86	52661041	2.10482e-06	37	52574646	------------	hgt_genome_7dfb_308e60.pdf
280	K05	118295	chrZ	2.13386e-28	209	40080809	0	153	40199104	AGTPBP1 (ATP/GTP binding protein 1)	hgt_genome_4f7e_2ae3d0.pdf
280	L04	110584	chr9	0	244	6486497	9.26674e-09	73	6375913	ITM2C (integral membrane protein 2C isoform 3); CAB39 (calcium binding protein 39)	hgt_genome_7f11_309030.pdf
280	L07	94638	chr2	3.93988e-10	51	10140880	0	551	10046242	------------	hgt_genome_3a92_2bea20.pdf
280	M03	118089	chr2	1.13651e-29	168	4996268	0	680	4878179	CMYA1 (cardiomyopathy associated 1)	chr2:4,878,000-4,997,000
		118383	chr2	6.26668e-19	58	4996562	0	680	4878179
280	M12	87139	chr1	0	441	121839142	0	189	121926281	PTCHD1 (patched domain containing 1)	hgt_genome_6891_1d18d0.pdf
		87514	chr1	0	441	121839142	3.88658e-08	36	121926656
280	M23	104125	chr12	0	432	10461536	7.77986e-25	161	10357411	------------	hgt_genome_1e2_3093f0.pdf
280	M24	116357	chr7	5.94938e-19	130	36640041	6.7881e-22	83	36756398	RND3 (ras homolog gene family member E)	hgt_genome_3be_3096e0.pdf
		116619	chr7	5.94938e-19	130	36640041	9.83387e-15	119	36756660
		116500	chr7	5.94938e-19	130	36640041	5.62923e-07	38	36756541
280	N02	128016	chr13	9.83747e-18	75	17218189	0	402	17090173	FNIP1 (folliculin interacting protein 1); ACSL6 (acyl-CoA synthetase long-chain family member 6)	hgt_genome_4c3_309920.pdf
		129811	chr13	9.83747e-18	75	17219984	0	402	17090173
280	N10	85939	chr3	0	454	35312690	2.20119e-06	49	35226751	SMYD3 (SET and MYND domain containing 3)	hgt_genome_624_309c80.pdf
280	N12	104921	chr3	8.34955e-09	49	31144528	2.30587e-12	51	31039607	------------	hgt_genome_766_309ea0.pdf
280	N15	123160	chr6	1.01383e-17	88	34819233	5.5412e-13	64	34696073	DOCK1 (dedicator of cytokinesis 1)	hgt_genome_82b_30a040.pdf
280	N16	104611	chr1	1.13807e-10	68	141850600	1.38414e-10	76	141955211	MCF2L (MCF.2 cell line derived transforming)	hgt_genome_6907_1d1be0.pdf
280	N17	105708	chr5	1.16538e-07	97	22295118	0	215	22400826	LRRC4C (netrin-G1 ligand)	hgt_genome_a00_30a390.pdf
280	N23	114456	chr2	7.28658e-19	62	122510286	7.20725e-19	106	122624742	RPL7 (ribosomal protein L7); RDH10 (retinol dehydrogenase 10); stau2 (staufen RNA binding protein homolog 2)	hgt_genome_3d06_2bf170.pdf
		114035	chr2	7.28658e-19	62	122510286	1.75696e-16	110	122624321
		113924	chr2	7.28658e-19	62	122510286	2.5453e-09	94	122624210
280	O01	56303	chr20	5.1848e-44	198	2315140	1.27804e-35	126	2258837	similar to chromosome 20 open reading frame 100	hgt_genome_b3f_30a620.pdf
280	O03	64514	chr6	8.66582e-09	93	32947771	9.16059e-12	74	32883257	DMBT1 (deleted in malignant brain tumors 1 isoform b)	hgt_genome_c0e_30a890.pdf
280	O07	102509	chr4	6.30504e-31	194	2068995	0	163	2171504	CENPI (centromere protein I); TMEM35 (transmembrane protein 35); LOC422195 (similar to hypothetical protein FLJ12687); LOC769837 (similar to GPR34-like GPCR); DKC1 (dyskeratosis congenita 1, dyskerin); MPP1 (membrane protein, palmitoylated 1, 55kDa); LOC422198 (LOC422198); F8 (coagulation factor VIII, procoagulant component (hemophilia A)); FUNDC2 (FUN14 domain containing 2); LOC769944 (hypotheti…	hgt_genome_102e_30b120.pdf
280	O14	124216	chr13	0	156	12638150	3.179e-20	144	12762366	NMUR2 (neuromedin U receptor 2)	hgt_genome_1186_30b280.pdf
280	O16	114897	chr2	2.67563e-12	173	136117065	0	392	136231962	ZFPM2 (zinc finger protein multitype 2)	hgt_genome_3e60_2bf410.pdf
280	O18	105159	chr26	0	219	4334710	0	309	4439869	RHO (rhodopsin); LEMD2 (LEM domain containing 2); IHPK3 (inositol hexaphosphate kinase 3)	hgt_genome_1233_30b4f0.pdf
		104824	chr26	1.85716e-12	95	4335045	0	309	4439869
280	O24	149364	chr1	3.84909e-08	108	197089213	0	657	197238577	ODZ4 (odz, odd Oz/ten-m homolog 4 (Drosophila))	hgt_genome_699f_1d2020.pdf
280	P12	141360	chrZ	2.8026e-45	172	37648589	2.39322e-09	186	37789949	LOC769160 (hypothetical protein LOC769160)	hgt_genome_461f_2adfc0.pdf
		141262	chrZ	2.8026e-45	172	37648589	3.73662e-08	44	37789851
		141576	chrZ	2.10584e-33	198	37648373	2.39322e-09	186	37789949
		141478	chrZ	2.10584e-33	198	37648373	3.73662e-08	44	37789851
280	P14	113682	chr19	1.57636e-25	184	435269	8.72698e-36	240	548951	BZRAP1 (peripheral benzodiazepine receptor-associated); SUPT4H1 (suppressor of Ty 4 homolog 1); RNF43 (ring finger protein 43)	hgt_genome_14ba_30bc10.pdf
280	P16	126410	chr2	2.33719e-09	38	7195832	5.46506e-44	269	7069422	------------	hgt_genome_3ff5_2bf5a0.pdf
		126008	chr2	2.33719e-09	38	7195832	5.59078e-10	91	7069824
		126230	chr2	3.64914e-08	68	7195652	5.46506e-44	269	7069422
		125828	chr2	3.64914e-08	68	7195652	5.59078e-10	91	7069824
280	P22	143963	chr1	0	251	30105858	8.9719e-06	92	29961895	------------	hgt_genome_6a3a_1d23a0.pdf
		144380	chr1	6.92057e-16	101	30106275	8.9719e-06	92	29961895
231	B03	103612	chr12	4.09323e-11	109	5306540	5.84386e-07	70	5410152	RAB43 (Ras-related protein RAB43) + genscan	hgt_genome_1677_30c200.pdf
		103988	chr12	3.94282e-08	78	5306164	5.84386e-07	70	5410152
231	B12	111681	chr1	1.18659e-20	121	16516747	7.23515e-22	222	16628428	KIF21A (kinesin family member 21A)	hgt_genome_6ab8_1d2710.pdf
		109011	chr1	1.18659e-20	121	16519417	7.23515e-22	222	16628428
231	B17	75429	chr1	0	226	72415662	6.13867e-06	48	72491091	LOC418241 (similar to CG9646-PA); UPK3A (uroplakin 3A)	hgt_genome_6bc7_1d2e60.pdf
231	C05	83943	chr12	0	442	13525846	0	242	13609789	CADPS2 (Ca2+-dependent activator protein for secretion 2)	hgt_genome_1772_30c5c0.pdf
231	C06	117810	chr1	2.41971e-15	120	90306425	9.68706e-24	166	90188615	------------	hgt_genome_6bfb_1d2fc0.pdf
		117706	chr1	2.24514e-09	74	90306321	9.68706e-24	166	90188615
		117452	chr1	2.16264e-06	57	90306067	9.68706e-24	166	90188615
231	D01	87913	chr5	4.37777e-23	109	14251331	0	503	14339244	NAP1L1 (nucleosome assembly protein 1-like 1)	hgt_genome_18fd_30c9b0.pdf
		87779	chr5	3.63039e-08	48	14251465	0	503	14339244
		87618	chr5	3.63039e-08	72	14251626	0	503	14339244
231	D07	102269	chr1	1.5061e-07	75	150695677	0	456	150797946	TYRP2 (tyrosinase-related protein-2); Gpc6 (glypican 6 isoform 2)	hgt_genome_6d1c_1d38a0.pdf
		102036	chr1	1.5061e-07	75	150695677	1.9387e-19	206	150797713
		102570	chr1	5.95118e-07	54	150695376	0	456	150797946
		102337	chr1	5.95118e-07	54	150695376	1.9387e-19	206	150797713
231	D13	81664	chr9	0	662	16726003	8.39035e-34	91	16807667	EIF4E2 (eukaryotic translation initiation factor 4E); CYP2B6 (cytochrome P450 family 2 subfamily B); CAPN10 (calpain 10 isoform h)	hgt_genome_1b16_30ccf0.pdf
		82155	chr9	0	662	16726003	8.08203e-31	114	16808158
231	D15	114204	chr20	3.71064e-14	70	8233235	0	142	8119031		chr20:8,119,000-8,234,000
		114011	chr20	3.71064e-14	70	8233235	0	143	8119224
		113778	chr20	3.71064e-14	70	8233235	1.6098e-07	63	8119457
		114116	chr20	2.12409e-06	76	8233147	0	142	8119031
		113923	chr20	2.12409e-06	76	8233147	0	143	8119224
		113690	chr20	2.12409e-06	76	8233147	1.6098e-07	63	8119457
231	D20	54945	chr8	5.57479e-41	151	29466194	1.26117e-44	169	29521139	hypothetical protein LOC424706; GADD45A (growth arrest and DNA-damage-inducible alpha); GPR177 (G protein-coupled receptor 177); GNG12 (guanine nucleotide binding protein (G protein))	hgt_genome_28f9_30eec0.pdf
231	E06	114318	chr1	6.38867e-09	81	31650534	0	514	31536216	------------	hgt_genome_6d77_1d3b40.pdf
231	E22	123415	chr8	0	335	22964124	5.68224e-22	147	22840709	------------	hgt_genome_289b_30ec70.pdf
		122943	chr8	0	335	22964124	1.23803e-10	40	22841181
231	F01	105000	chr20	0	271	4280145	8.89574e-06	60	4175145	------------	hgt_genome_3029_30fb00.pdf
		105436	chr20	9.76399e-06	48	4280581	8.89574e-06	60	4175145
231	F10	115005	chr10	5.69696e-38	186	19593372	4.62823e-17	134	19478367	ASB7 (ankyrin repeat and SOCS box-containing 7); ALDH1A3 (aldehyde dehydrogenase 1 family member A3)	hgt_genome_3098_30fcb0.pdf
		113848	chr10	5.69696e-38	186	19593372	1.08679e-11	90	19479524
		116233	chr10	1.60714e-10	64	19594600	4.62823e-17	134	19478367
		115076	chr10	1.60714e-10	64	19594600	1.08679e-11	90	19479524
231	F24	104640	chr5	8.10991e-12	74	32276980	5.59809e-19	101	32172340	------------	hgt_genome_31e6_30ff90.pdf
		105281	chr5	3.08677e-08	172	32277621	5.59809e-19	101	32172340
231	G14	110894	chr4	8.12737e-28	146	66204632	8.25598e-06	40	66315526	DLC1 (deleted in liver cancer 1 isoform 1)	hgt_genome_3268_310110.pdf
231	H09	69317	chr10	0	344	21850474	4.92781e-23	185	21919791	ADAMTS7 (ADAM metallopeptidase with thrombospondin type 1); hypothetical protein LOC415571	hgt_genome_33aa_310330.pdf
231	H10	111096	chr9	0	118	2205357	0	289	2316453	DGKD (diacylglycerol kinase delta 130kDa isoform 2); PROC (protein C (inactivator of coagulation factors Va); IWS1; MYO7B (myosin VIIB)	hgt_genome_3592_3106a0.pdf
		111245	chr9	4.40451e-17	115	2205208	0	289	2316453
231	H20	117188	chr7	0	258	34455281	0	240	34572469	ARHGAP15 (Rho GTPase activating protein 15)	hgt_genome_36da_310b90.pdf
231	H23	117661	chr18	0	259	1791130	0	191	1673469	NDEL1 (nudE nuclear distribution gene E homolog like 1); MYH10 (myosin heavy polypeptide 10 non-muscle)	hgt_genome_372c_310df0.pdf
231	H24	133030	chr6	2.1221e-15	112	27528927	0	186	27661957	PDCD4 (programmed cell death 4); SHOC2 (soc-2 suppressor of clear homolog)	hgt_genome_3936_311170.pdf
231	I15	104235	chr2	6.74523e-40	279	122614521	6.78796e-19	62	122510286	RPL7 (ribosomal protein L7); RDH10 (retinol dehydrogenase 10); stau2 (staufen RNA binding protein homolog 2)	hgt_genome_433e_2bfab0.pdf
231	J06	92621	chr20	0	565	13860637	0	329	13768016	Kua (ubiquitin-conjugating enzyme E2 variant 1); UBE2V1 (ubiquitin-conjugating enzyme E2 variant 1); LOC396047 (snail like protein); ZNF313 (zinc finger protein 313); SPATA2 (spermatogenesis associated 2)	hgt_genome_3c04_311680.pdf
231	J22	120039	chr5	0	589	33591173	0	375	33711212	MEIS2 (Meis homeobox 2)	hgt_genome_3ea6_311c00.pdf
231	K06	132627	chrZ	4.55607e-07	30	53412946	1.07833e-19	59	53545573	PSD3 (ADP-ribosylation factor guanine nucleotide)	hgt_genome_3d85_2adb90.pdf
		132317	chrZ	4.55607e-07	30	53412946	1.68364e-18	101	53545263
		132508	chrZ	4.55607e-07	30	53412946	2.34944e-08	68	53545454
231	K10	83715	chr4	0	281	12187243	0	411	12103528	FLT1 (fms-related tyrosine kinase 1); CDX4 (caudal type homeo box transcription factor 4)	hgt_genome_3fae_311e60.pdf
		101098	chr4	4.2039e-45	154	12204626	0	411	12103528
231	L21	97866	chr13	0	321	11228071	0	196	11130205	------------	hgt_genome_402f_3122a0.pdf
		97613	chr13	7.69454e-19	98	11227818	0	196	11130205
231	M04	124081	chr7	3.50348e-36	304	32515447	9.66207e-09	139	32639528	LOC424297 (similar to RIKEN cDNA D130067I03)	hgt_genome_4138_3124a0.pdf
		123666	chr7	2.40936e-06	57	32515862	9.66207e-09	139	32639528
231	M10	141623	chr2	0	224	38980185	4.22273e-17	111	39121808	------------	hgt_genome_4361_2bfc60.pdf
		141351	chr2	1.20547e-32	248	38980457	4.22273e-17	111	39121808
231	M11	92731	chr23	4.57367e-23	221	4802293	5.89495e-06	48	4709562	hypothetical protein LOC419623; SFPQ (splicing factor proline/glutamine rich); DLAGP3 (discs large (Drosophila) homolog-associated); GJA4 (connexin 37); GJB4 (gap junction protein beta 4)	hgt_genome_424e_312860.pdf
231	M21	87976	chr21	3.1964e-27	120	5555627	1.17959e-16	102	5643603	VPS13D (vacuolar protein sorting 13D isoform 1); TNFRSF1B (tumor necrosis factor receptor superfamily)	hgt_genome_451c_312ec0.pdf
231	N06	116204	chr5	0	231	58227717	0	335	58343921	------------	hgt_genome_4689_313210.pdf
231	N08	129140	chr3	3.99348e-14	195	14607085	5.20754e-35	209	14477945	MKKS (McKusick-Kaufman syndrome protein); SNAP25 (synaptosomal-associated protein 25kDa)	hgt_genome_474a_3133f0.pdf
		128779	chr3	5.78533e-07	58	14606724	5.20754e-35	209	14477945
231	N09	94299	chr10	1.58663e-10	80	14785570	1.58308e-19	91	14879869	LOC415496 (similar to hypothetical protein FLJ12484); MIRN7-2 (microRNA 7-2); DET1 (de-etiolated homolog 1 (Arabidopsis)); MRPS11 (mitochondrial ribosomal protein S11); MRPL46 (mitochondrial ribosomal protein L46)	chr10:14,785,000-14,880,000
		94146	chr10	1.58663e-10	80	14785570	3.58077e-11	89	14879716
231	N12	50558	chr11	3.32874e-30	169	9565865	7.64691e-22	95	9616423	------------	hgt_genome_4d1c_314120.pdf
		50895	chr11	3.32874e-30	169	9565865	2.60132e-09	46	9616760
		50745	chr11	3.32874e-30	169	9565865	6.34142e-07	62	9616610
		50353	chr11	6.24386e-07	136	9566070	7.64691e-22	95	9616423
		50690	chr11	6.24386e-07	136	9566070	2.60132e-09	46	9616760
		50540	chr11	6.24386e-07	136	9566070	6.34142e-07	62	9616610
		50041	chr11	2.46718e-06	45	9566382	7.64691e-22	95	9616423
		50378	chr11	2.46718e-06	45	9566382	2.60132e-09	46	9616760
		50228	chr11	2.46718e-06	45	9566382	6.34142e-07	62	9616610
231	N18	80535	chr1	2.78202e-15	269	56166200	4.91816e-19	94	56085665	------------	hgt_genome_6de8_1d3de0.pdf
		81016	chr1	4.0303e-08	44	56166681	4.91816e-19	94	56085665
231	O08	107838	chr1	0	367	49683582	1.70353e-19	78	49791420	CNOT4 (CCR4-NOT transcription complex, subunit 4); LOC417937 (similar to Solute carrier family 23, member 1); LOC417938 (STRA8); HSPC049	hgt_genome_6e65_1d40b0.pdf
231	P15	105903	chr2	7.64121e-21	117	25071649	3.13051e-08	132	24965746	ICA1 (islet cell autoantigen 1); NXPH1 (neurexophilin 1 precursor)	hgt_genome_4405_2c0030.pdf
		106047	chr2	4.05851e-07	66	25071793	3.13051e-08	132	24965746
231	P19	103158	chr23	0	314	984747	8.94801e-27	214	881589	HIVEP3 (human immunodeficiency virus type I enhancer)	hgt_genome_4eeb_3143e0.pdf
232	A13	97474	chr1	1.47074e-35	243	144051429	2.73591e-18	161	144148903	Sox1 (SRY (sex determining region Y)-box 1)	hgt_genome_6f5d_1d49e0.pdf
		97195	chr1	3.20441e-24	127	144051708	2.73591e-18	161	144148903
		97757	chr1	4.81931e-20	123	144051146	2.73591e-18	161	144148903
232	A14	88300	chr9	4.82425e-25	112	5715750	5.36725e-41	135	5627450	SRPEB (signal recognition particle receptor beta); LTF (lactotransferrin); PAK2 (p21-activated kinase 2)	hgt_genome_5212_314810.pdf
		88229	chr9	6.01681e-06	52	5715679	5.36725e-41	135	5627450
232	A16	124756	chr11	8.44443e-09	41	5647523	9.06116e-09	77	5522767	------------	hgt_genome_5329_314c50.pdf
232	A21	130472	chr1	6.40971e-07	46	40495973	6.28289e-07	46	40626445	NAV3 (neuron navigator 3)	hgt_genome_7010_1d4fa0.pdf
232	A23	120608	chr6	1.49695e-38	230	25982981	2.6311e-21	118	26103589	VPS10 domain receptor protein SORCS 3	hgt_genome_5467_315070.pdf
		120912	chr6	7.65867e-22	219	25982677	2.6311e-21	118	26103589
232	B01	101433	chr8	0	265	26812684	9.06116e-09	125	26711251	DAB1 (disabled homolog 1) AT VERY Beg	hgt_genome_57a1_315570.pdf
232	B03	133222	chr11	8.92621e-06	44	18430505	0	575	18563727	HSBP1 (heat shock factor binding protein 1); KCNG4 (potassium voltage-gated channel subfamily G)	hgt_genome_58e2_315750.pdf
232	B06	118378	chr7	9.29179e-06	60	14287704	9.25092e-09	61	14169326	PARD3B (par-3 partitioning defective 3 homolog B isoform)	hgt_genome_5b18_315b90.pdf
232	B07	122506	chr2	0	580	80091964	2.17806e-06	53	80214470	DAP (death-associated protein)	hgt_genome_4490_2c02d0.pdf
232	B19	112830	chr9	0	238	15784996	1.44309e-10	80	15672166	LPP (LIM domain containing preferred translocation)	hgt_genome_5c2c_315eb0.pdf
232	B23	94671	chr4	2.1651e-09	46	33038420	1.7816e-40	158	32943749	EDNRA (endothelin receptor type A)	hgt_genome_5d9e_316180.pdf
232	C03	118150	chr3	7.71591e-12	117	74622054	6.41795e-43	142	74503904	------------	hgt_genome_5f41_316410.pdf
232	C11	71068	chr15	4.69423e-23	112	4389893	2.39394e-06	29	4318825	LOC416810 (similar to KIAA1906 protein)	hgt_genome_6037_3165d0.pdf
		71378	chr15	6.5506e-13	103	4390203	2.39394e-06	29	4318825
232	C19	115708	chr1	3.08677e-08	52	170893032	2.43724e-09	58	171008740	LOC418837 (similar to epithelial stromal interaction 1); DNAJC15 (DnaJ (Hsp40) homolog, subfamily C, member 15)	hgt_genome_710a_1d55d0.pdf
		115534	chr1	3.08677e-08	52	170893032	1.50364e-07	59	171008566
		115589	chr1	4.81948e-07	86	170893151	2.43724e-09	58	171008740
		115415	chr1	4.81948e-07	86	170893151	1.50364e-07	59	171008566
232	C20	92879	chr20	0	369	8833093	0	373	8925972	COL20A1 (collagen type XX alpha 1); CHRNA4 (cholinergic receptor nicotinic alpha 4); KCNQ2 (potassium voltage-gated channel KQT-like protein)	hgt_genome_64d6_316de0.pdf
232	D02	77869	chr19	4.60446e-29	200	4174658	2.24208e-43	307	4096789	PRKRIP1 (PRKR interacting protein 1 (IL11 inducible)); hypothetical protein LOC417509; POLR2J (DNA directed RNA polymerase II polypeptide J); RASA4 (RAS p21 protein activator 4 isoform 1); DTX2 (deltex 2)	hgt_genome_6756_317760.pdf
232	D13	133151	chr4	5.86424e-10	43	6886383	7.21447e-28	252	6753232	LOC422264 (similar to Protocadherin 9 precursor)	hgt_genome_69c9_317c20.pdf
232	D14	114317	chr6	0	243	2998058	2.59711e-13	76	2883741	GRID1 (glutamate receptor ionotropic delta 1)	hgt_genome_6a1c_317d50.pdf
		114668	chr6	9.76705e-43	202	2998409	2.59711e-13	76	2883741
232	D17	129438	chr3	5.58326e-13	100	98241415	1.51598e-07	63	98370853	------------	hgt_genome_6b6a_317fb0.pdf
232	E03	115425	chr12	2.83099e-21	78	14015153	0	406	13899728	ATXN7 (ataxin 7); PSMD6 9proteasome (prosome macropain) 26S subunit); PRICKLE2 (prickle-like 2)	hgt_genome_6c4f_318160.pdf
		115857	chr12	6.16809e-10	87	14015585	0	406	13899728
232	E15	99338	chr4	1.27076e-16	98	92603338	1.28673e-10	140	92702676	hypothetical gene supported by CR406243	hgt_genome_6ef8_3187d0.pdf
		98966	chr4	1.27076e-16	98	92603338	7.64668e-06	112	92702304
		96026	chr4	1.27076e-16	98	92606650	1.28673e-10	140	92702676
		95654	chr4	1.27076e-16	98	92606650	7.64668e-06	112	92702304
232	E17	142969	chr8	0	264	28075457	0	517	27932488	NFIA (nuclear factor I/A)	hgt_genome_6f5e_3189c0.pdf
232	E24	122893	chr5	2.75918e-33	346	51348398	0	150	51225505	------------	hgt_genome_6fd8_318d00.pdf
		122656	chr5	2.75918e-33	346	51348398	0	319	51225742
		122716	chr5	3.3148e-11	57	51348221	0	150	51225505
		122479	chr5	3.3148e-11	57	51348221	0	319	51225742
232	F09	92644	chr26	0	621	1289426	0	592	1196782	LOC419807 (similar to one twenty two protein); LOC419809 (similar to Solute carrier family 16 (monocarboxylic acid transporters), member 4); LOC419811 (similar to hepatitis B virus x-interacting protein; hepatitis B virus x-interacting protein (9.6kD); HBx-interacting protein); LOC428257 (similar to prokineticin 1; prokineticin 1 precursor; black mamba toxin-related protein; mambakine); LOC395926…	hgt_genome_7048_318f90.pdf
		70076	chr26	0	197	1266858	0	592	1196782
		38469	chr26	0	191	1235251	0	592	1196782
		38714	chr26	4.88057e-29	151	1235496	0	592	1196782
		70293	chr26	1.59926e-13	73	1267075	0	592	1196782
232	F10	148699	chr1	0	201	22126309	6.99821e-25	200	21977610	PLXNB2 (plexin B2)	hgt_genome_71a2_1d5a30.pdf
		149010	chr1	5.8146e-07	86	22126620	6.99821e-25	200	21977610
232	G11	82601	chrZ	8.30168e-06	56	1308015	6.00972e-07	98	1225414	SMAD2 (Sma- and Mad-related protein 2); ZBTB7A (zinc finger and BTB domain containing 7A)	hgt_genome_3ad1_2ad7f0.pdf
232	G12	98551	chr2	9.47597e-15	59	10005701	3.41794e-08	124	9907150	DIP2C (DIP2 disco-interacting protein 2 homolog C)	hgt_genome_466a_2c05c0.pdf
		98822	chr2	9.47597e-15	59	10005701	8.33214e-06	56	9906879
232	G14	114721	chrZ	0	177	7997197	1.48844e-19	83	8111918	Unc13b (unc-13 homolog B isoform u)	hgt_genome_35e5_2ad290.pdf
		114941	chrZ	6.7993e-19	102	7996977	1.48844e-19	83	8111918
232	H09	114409	chr3	6.24402e-19	178	21983472	0	365	21869063	SHKBP1 (SH3KBP1 binding protein 1); KCNK2 (potassium channel subfamily K member 2 isoform)	hgt_genome_74ba_319790.pdf
232	H10	102912	chr5	8.29264e-31	206	54514145	0	433	54411233	CDCA4 (cell division cycle associated 4)	hgt_genome_7567_319ae0.pdf
232	H13	84516	chr4	1.87411e-37	191	30396340	1.39954e-19	131	30311824	CCRN4L (CCR4 carbon catabolite repression 4-like); ELF2 (E74-like factor 2 (ets domain transcription)); NARG1 (NMDA receptor regulated 1)	hgt_genome_774d_319de0.pdf
232	I14	116591	chr1	3.3667e-11	139	34619576	0	389	34502985	FAM19A2 (family with sequence similarity 19 (chemokine))	hgt_genome_7211_1d5e30.pdf
232	I17	104193	chr3	2.03118e-28	102	45698850	4.44875e-07	103	45594657	------------	hgt_genome_78bd_31a730.pdf
		104021	chr3	2.53329e-09	150	45698678	4.44875e-07	103	45594657
232	I19	87000	chr20	0	255	7455376	3.78771e-42	317	7368376	CDH4 (cadherin 4 type 1 R-cadherin (retinal))	hgt_genome_7a0e_31aa80.pdf
		86646	chr20	3.93657e-08	52	7455022	3.78771e-42	317	7368376
232	J04	85284	chr4	0	369	12438012	6.15647e-16	148	12523296	RNF12 (ring finger protein 12); hypothetical protein LOC340533	hgt_genome_7b16_31ad70.pdf
		85486	chr4	3.57428e-11	159	12437810	6.15647e-16	148	12523296
232	J18	112985	chr6	0	566	19839803	6.50232e-10	94	19952788	ERCC6 (excision repair cross-complementing rodent)	hgt_genome_7c1c_31b060.pdf
232	K21	119806	chr1	9.68706e-24	98	80252479	6.34027e-10	67	80372285	LOC770350 (hypothetical protein LOC770350); LOC770835 (hypothetical protein LOC770835); LOC418282 (similar to Zinc finger protein 384 (Nuclear matrix transcription factor 4) (CAG repeat protein 1)); COPS7A (COP9 constitutive photomorphogenic homolog subunit 7A (Arabidopsis)); MLF2 (myeloid leukemia factor 2); LOC770908 (hypothetical protein LOC770908); LOC418286 (hypothetical gene supported by CR…	hgt_genome_7a41_1d7b90.pdf
232	K23	116893	chr19	0	152	7597130	8.75931e-34	119	7480237	BRIP1 (BRCA1 interacting protein C-terminal helicase 1); TBX4 (T-box 4)	hgt_genome_7d59_31b320.pdf
232	L01	95713	chr3	7.75968e-28	193	83407585	0	430	83311872	SENP6 (SUMO1/sentrin specific protease 6)	hgt_genome_7e81_31b6b0.pdf
232	L03	98197	chr5	7.91208e-34	182	38336771	0	183	38238574	similar to Human Protein C14orf147; SNX6 (sorting nexin 6 isoform b - (LOC771038))	hgt_genome_7fc9_31bac0.pdf
		97744	chr5	7.91208e-34	182	38336771	5.67789e-13	52	38239027
		97773	chr5	2.59262e-18	91	38336347	0	183	38238574
		97320	chr5	2.59262e-18	91	38336347	5.67789e-13	52	38239027
232	L04	127907	chr5	2.50945e-12	67	42747022	1.10068e-26	155	42874929	NRXN3 (neurexin 3 isoform alpha precursor)	hgt_genome_271_31bf80.pdf
232	L06	137287	chr1	9.03283e-06	40	105611428	2.55199e-06	49	105748715	------------	hgt_genome_7b31_1d7e60.pdf
232	L13	104548	chr1	3.13351e-36	233	65509404	9.24952e-37	159	65404856	Mgst1 (microsomal glutathione S-transferase 1); LMO (LIM domain only)	hgt_genome_7ea8_1d87a0.pdf
		104293	chr1	3.13351e-36	233	65509404	1.6098e-07	71	65405111
232	L20	156876	chr12	5.40884e-35	216	1828065	1.70308e-25	165	1984941	LOC415919 (similar to dedicator of cytokinesis 3; presenilin-binding protein)	hgt_genome_2e4_31c1e0.pdf
		156647	chr12	5.40884e-35	216	1828065	9.74901e-18	104	1984712
		156472	chr12	6.25924e-10	63	1828469	1.70308e-25	165	1984941
		156243	chr12	6.25924e-10	63	1828469	9.74901e-18	104	1984712
232	M11	118049	chr5	0	573	12521986	3.78867e-20	108	12403937	SOX6 (SRY (sex determining region Y)-box 6 isoform 2)	hgt_genome_44e_31c650.pdf
		118451	chr5	0	573	12521986	2.2515e-15	148	12403535
		118203	chr5	0	573	12521986	1.338e-10	88	12403783
232	M14	114076	chr1	1.23374e-35	174	35984707	1.71787e-19	55	36098783	HMGA2 (high mobility group AT-hook 2)	hgt_genome_7fd2_1d8b40.pdf
232	M18	121839	chr10	4.94082e-19	126	14632834	4.34173e-32	224	14754673	POLG (polymerase (DNA directed), gamma); LOC770992 (similar to DNA polymerase gamma); LOC415491 (similar to hypothetical protein FLJ10719); RLBP1 (retinaldehyde binding protein 1); LOC415493 (similar to alpha/beta hydrolase-2 fold protein); LOC771034 (hypothetical protein LOC771034); MFGE8 (milk fat globule-EGF factor 8 protein); LOC415495 (similar to MGC53495 protein); AGC1 (aggrecan 1 (chondroi…	hgt_genome_5eb_31caf0.pdf
		122372	chr10	4.94082e-19	126	14632834	5.02436e-07	34	14755206
		121972	chr10	2.82829e-11	65	14632701	4.34173e-32	224	14754673
		122505	chr10	2.82829e-11	65	14632701	5.02436e-07	34	14755206
232	N05	98378	chrZ	0	309	31056018	8.69772e-06	32	31154396	NFIB (nuclear factor I/B)	hgt_genome_2c79_2acf10.pdf
		97889	chrZ	0	217	31056507	8.69772e-06	32	31154396
		98029	chrZ	0	136	31056367	8.69772e-06	32	31154396
232	N07	104973	chr1	9.96501e-12	122	90655517	3.92211e-17	179	90550544	BBX ( bobby sox homolog (Drosophila))	hgt_genome_249_1d8ef0.pdf
		105360	chr1	9.96501e-12	122	90655517	5.47313e-07	50	90550157
232	N20	94132	chr17	9.37424e-34	258	3216300	3.22424e-08	68	3122168	------------	hgt_genome_6ac_31d250.pdf
232	N21	96026	chr3	0	318	84346526	0	362	84442552	KCNQ5 (potassium voltage-gated channel KQT-like)	hgt_genome_6f1_31d3c0.pdf
232	O05	117191	chr12	0	318	10406634	0	333	10523825	------------	hgt_genome_734_31d5d0.pdf
232	O06	104740	chr17	0	204	7172266	2.7187e-36	127	7067526	NTNG2 (netrin G2); SETX (senataxin)	hgt_genome_7a4_31d780.pdf
		105005	chr17	0	252	7172531	2.7187e-36	127	7067526
232	O18	98432	chr1	2.41804e-12	180	198076958	0	262	197978526	LOC419083 (similar to Serine/threonine-protein kinase PAK 1); GDPD4 (glycerophosphodiester phosphodiesterase domain containing 4)	hgt_genome_4ea_1d9640.pdf
232	O21	155716	chr2	2.202e-12	111	70586949	7.41123e-19	134	70742665	CDH6 (cadherin 6 type 2 K-cadherin (fetal kidney))	hgt_genome_4823_2c0960.pdf
		155887	chr2	2.202e-12	111	70586949	6.87655e-13	144	70742836
232	P01	65316	chr15	0	290	7843852	1.05951e-08	106	7909168	------------	hgt_genome_803_31dab0.pdf
232	P03	73637	chr3	2.98598e-27	104	31564685	8.00773e-34	262	31638322	TMEM63B (transmembrane protein 63B); MRPL14 (mitochondrial ribosomal protein L14)	hgt_genome_84f_31dd00.pdf
232	P04	86634	chr17	0	276	9608547	0	331	9521913	ZBTB26 (zinc finger protein 483); RABGAP1 (RAB GTPase activating protein 1)	hgt_genome_9f1_31e220.pdf
		86181	chr17	0	276	9608547	3.04488e-18	183	9522366
		87000	chr17	2.17711e-09	70	9608913	0	331	9521913
		86547	chr17	2.17711e-09	70	9608913	3.04488e-18	183	9522366
232	P12	91155	chr1	4.78465e-23	145	25459528	4.22279e-29	119	25368373	KCND2 (potassium voltage-gated channel Shal-related)	hgt_genome_605_1d9950.pdf
		90931	chr1	1.56783e-07	65	25459304	4.22279e-29	119	25368373
232	P17	130502	chrZ	2.25601e-12	63	2768429	3.13676e-08	100	2637927	Setbp1 (SET binding protein 1)	hgt_genome_283d_2acb20.pdf

## Sheet: Turtle
Turtle - Good hits using Blastn
genbank ID	# hits	length	Position	e-value F	length hit F	start position F	e-value R	length hit R	start position R	comments	link pdf
LQCX736	1	86791	chr6	1.94481e-16	166	28853758	1.38879e-35	138	28940549	HABP2 (hyaluronan binding protein 2); LOC423899 (similar to hypothetical protein)	hgt_genome_7ad3_809ee0.pdf
LQCX922	1	14439	chr5	1.97569e-26	163	58905095	2.65817e-25	109	58890656	LOC423558 (similar to RIKEN cDNA D630024B06 )	hgt_genome_6f93_8083b0.pdf
LQCXB74	1	110796	chr6	3.03088e-21	134	29038291	4.7595e-18	92	28927495	LOC423899 (similar to hypothetical protein); LOC423901 (similar to caspase-7); LOC428982 (similar to chromosome 10 open reading frame 81); DCLRE1A (DNA cross-link repair 1A (PSO2 homolog, S. cerevisiae)); NHLRC2 (NHL repeat containing 2)	hgt_genome_7f76_80aa00.pdf
LQCXG55	1	89211	chr20	9.86472e-39	107	12872460	0	265	12961671	genscan + average conservation	hgt_genome_680_80baa0.pdf
LQCX537	2	69726.5	chr24	3.64449e-21	70	5124824	0	184	5054978	genscan + poorly conserved	hgt_genome_29d6_810390.pdf
			chr24	3.64449e-21	70	5124824	5.25479e-20	60	5055217
LQCX635	1	86791	chr6	2.22935e-16	166	28853758	1.01446e-35	138	28940549	HABP2 (hyaluronan binding protein 2); LOC423899 (similar to hypothetical protein)	hgt_genome_7ad3_809ee0.pdf
LQCX393	1	110581	chr12	0	211	13420442	1.41969e-07	95	13309861	PTPRG (protein tyrosine phosphatase, receptor type, G); LOC416073 (similar to HT021); LOC416074 (similar to fez-like) AT THE VERY END	hgt_genome_35dc_812130.pdf
LQCXC53	2	76871.5	chr1	2.4836e-19	59	47779485	0	647	47702069	LOC417920 (similar to PCTAIRE protein kinase 2; serine/threonine-protein kinase PCTAIRE-2; protein kinase cdc2-related PCTAIRE-2)	hgt_genome_25d8_803710.pdf
			chr1	2.4836e-19	59	47779485	9.35478e-16	57	47703158
LQCX508	1	23779	chr23	0	497	2484245	7.81235e-13	64	2460466	LOC425087 (similar to hypothetical protein FLJ13171); LOC429951 (similar to delta opioid-like receptor)	hgt_genome_2299_80f8e0.pdf
LQCX321	1	116140	chr4	5.41656e-11	93	53928755	0	161	53812615	genscan	hgt_genome_6a38_807820.pdf
LQCX331	2	68966.5	chr3	2.49004e-28	134	78220343	8.7433e-21	85	78151321	CASP8AP2 (CASP8 associated protein 2); MDN1 (MDN1, midasin homolog (yeast))	hgt_genome_4478_8053a0.pdf
			chr3	1.373e-17	52	78220232	8.7433e-21	85	78151321
LQCX394	1	92428	chr20	4.96093e-36	211	13494197	1.01523e-08	85	13401769	LOC419347 (similar to Potassium voltage-gated channel subfamily G member 1 (Voltage-gated potassium channel subunit Kv6.1) (kH2)); LOC769369 (hypothetical protein LOC769369); LOC769390 (similar to molybdopterin synthase sulfurylase); DPM1 (dolichyl-phosphate mannosyltransferase polypeptide 1, catalytic subunit); LOC769440 (hypothetical protein LOC769440); LOC419350 (similar to activity-dependent …	hgt_genome_bc0_80c820.pdf
LQCX417	2	69734.5	chr24	8.82775e-19	62	5124832	0	184	5054978	genscan + poorly conserved	hgt_genome_29d6_810390.pdf
			chr24	8.82775e-19	62	5124832	5.41446e-20	60	5055217
LQCXI95	1	89468	chr12	0	309	14721349	1.20982e-07	63	14810817	SLC25A26 (solute carrier family 25, member 26); LOC427592 (similar to membrane glycoprotein)	hgt_genome_3266_811900.pdf
915	1	89454	chr4	7.53166e-07	46	59155411	2.99146e-06	141	59065957	genscan	hgt_genome_6ca6_807d20.pdf
LQCX126	1	109750	chr5	1.20253e-33	115	18538289	0	280	18428539	Med19 (only Mus - lung cancer metastasis-related protein 1) - poorly conserved	hgt_genome_721d_808c10.pdf
LQCXD26	1	94006	chr3	0	338	1839419	2.79321e-37	164	1933425	BCL11A (B-cell CLL/lymphoma 11A (zinc finger protein))	hgt_genome_6243_8072a0.pdf
LQCXA68	1	62616	chr17	0	260	10712699	7.00649e-45	185	10775315	LOC417092 (similar to RIKEN cDNA 2610528K11)	hgt_genome_3058_811030.pdf
LQCXH74	1	100494	chr7	2.99139e-12	51	30432911	0	226	30332417	INSIG2 (insulin induced gene 2) ON THE VERY END	hgt_genome_55c_80b590.pdf
LQCX760	2	78232.5	chr24	3.13795e-06	93	5033034	2.24296e-28	138	5109601	genscan + poorly conserved	hgt_genome_2502_80fdf0.pdf
			chr24	3.13795e-06	93	5033034	3.50201e-27	128	5112932
LQCXE24	1	105459	chr2	0	229	34961205	0	163	35066664	genscan + conserve region	hgt_genome_3e29_804b00.pdf
LQCX957	1	55439	chr20	3.77475e-18	85	12043096	2.52323e-15	119	12098535	LOC419333 (similar to CG14622-PC); LOC769254 (hypothetical protein LOC769254); LOC419335 (hypothetical gene supported by CR388438)	hgt_genome_ee5_80d2c0.pdf
LQCX568	2	141914	chr1	1.27961e-36	136	197266496	4.10371e-30	112	197124523	ODZ4 (odz, odd Oz/ten-m homolog 4 (Drosophila))	hgt_genome_31b2_8042a0.pdf
			chr1	1.27961e-36	136	197266496	4.93008e-08	36	197124640
LQCX483	1	64257	chr23	2.89123e-06	37	4048984	1.26153e-17	180	3984727	Ephb2 (Eph receptor B2 - Mus Musculus); LOC419613 (similar to thrombospondin type 1 domain); LOC419614 (similar to Autoantigen NGP-1)	hgt_genome_1f15_80f160.pdf
LQCXI47	2	79769.5	chr19	2.07221e-22	68	8938681	2.58497e-37	165	8858786	LOC417667 (similar to RNA-binding protein Musashi2-L); LOC417668 (similar to A-kinase anchor protein 1 isoform 1 precursor; A-kinase anchor protein, 149kD; spermatid A-kinase anchor protein 84; protein kinase A anchoring protein 1; dual-specificity A-kinase anchoring protein 1) AT THE VERY END	hgt_genome_1c16_80e740.pdf
			chr19	2.07221e-22	68	8938681	4.49893e-08	52	8859037
LQCX110	1	109730	chr5	0	144	18538260	0	290	18428530	Med19 (only Mus - lung cancer metastasis-related protein 1) - poorly conserved	hgt_genome_721d_808c10.pdf
LQCX470	1	66267	chr18	3.39179e-27	104	6301162	0	365	6234895	LOC417400 (hypothetical gene supported by CR391037; CR405869); LOC770911 (similar to diacylglycerol kinase epsilon DGK); LOC417401 (similar to Zinc finger protein 147 (Tripartite motif protein 25) (Estrogen responsive finger protein) (Efp)); COIL (coilin); SCPEP1 (serine carboxypeptidase 1)	hgt_genome_1492_80dd00.pdf
